# Supplementary material for: Changes at the nuclear lamina alter binding of pioneer factor Foxa2 in aged liver
Source: Aging Cell. 2018 Feb 27;17(3):e12742. doi: 10.1111/acel.12742 (PMC5946061; doi:10.1111/acel.12742)
Supplement: Supplementary file 2 [file ACEL-17-e12742-s002.xlsx]

## Sheet: Yomg_LADs
Domain	Chromosome	Start	End	Genes	Distance
LAD1	chr10	94940000	97079999	Gm5426	(-126603)	Eea1	(+69337)
LAD2	chr11	85310000	87429999	Rnft1	(-114657)	Med13	(-12398)
LAD3	chr2	70840000	72609999	Itga6	(-61978)	Gm1631	(+5583)
LAD4	chr3	88920000	90639999	She	(-51370)	Ube2q1	(+6391)
LAD5	chr11	68640000	70299999	Kdm6b	(-56325)	Dnahc2	(+79108)
LAD6	chr16	29640000	31299999	Atp13a3	(-81470)	Tmem44	(+80578)
LAD7	chr12	110390000	112009999	Amn	(-71111)	4930595D18Rik	(-15509)
LAD8	chr16	10310000	11929999	Txndc11	(+14650)	Snn	(+53702)
LAD9	chr6	71360000	72929999	St3gal5	(+47387)	Atoh8	(+90577)
LAD10	chr12	84760000	86329999	Jdp2	(-54416)	Fos	(+71110)
LAD11	chr13	103790000	105319999	Cwc27	(+261953)	Adamts6	(+267127)
LAD12	chr6	37190000	38649999	Trim24	(+49189)	Svopl	(+126996)
LAD13	chr13	111550000	112999999	Map3k1	(-466007)	Ankrd55	(-13451)
LAD14	chr17	83430000	84789999	Haao	(-263210)	Zfp36l2	(+77947)
LAD15	chr6	133910000	135259999	Lrp6	(-18087)	Mansc1	(+47488)
LAD16	chr2	37320000	38669999	Crb2	(+218751)	Dennd1a	(+292375)
LAD17	chr3	115930000	117259999	Sass6	(-8)
LAD18	chr18	34580000	35889999	Lrrtm2	(-19976)	Sil1	(+263925)
LAD19	chr16	37390000	38699999	Gsk3b	(-44001)	Gpr156	(+128504)
LAD20	chr11	77750000	79049999	Foxn1	(-13442)	Slc13a2	(+22217)
LAD21	chr16	32330000	33619999	Lrch3	(+60900)	Iqcg	(+81190)
LAD22	chr5	64960000	66249999	Ube2k	(+67767)	Pds5a	(+92856)
LAD23	chr11	75990000	77269999	Abr	(-120581)	Bhlha9	(-42470)
LAD24	chr8	69700000	70959999	Cers1	(+14213)	Upf1	(+23273)
LAD25	chr14	121850000	123049999	Zic5	(+15677)	Clybl	(+268306)
LAD26	chr13	93660000	94839999	Scamp1	(+35829)	Lhfpl2	(+192204)
LAD27	chr9	107530000	108689999	Apeh	(-15520)	Bsn	(+80384)
LAD28	chr8	47500000	48639999	Wwc2	(-79457)	Dctd	(-39958)
LAD29	chr10	26190000	27329999	L3mbtl3	(-386044)	Arhgap18	(-12477)
LAD30	chr9	109830000	110959999	5830462I19Rik	(-19570)	Ptpn23	(+13210)
LAD31	chr11	61050000	62169999	Grap	(-43265)	Epn2	(-30313)
LAD32	chr10	110880000	111999999	Nap1l1	(-40617)	Bbs10	(+141321)
LAD33	chr6	29470000	30579999	Nrf1	(-23031)	Strip2	(+107987)
LAD34	chr11	83270000	84379999	Hnf1b	(-25855)	Heatr6	(+71304)
LAD35	chr1	71320000	72429999	Fn1	(-221829)	Mreg	(+337307)
LAD36	chr10	93800000	94899999	Tmcc3	(-164857)	Ndufa12	(+150996)
LAD37	chr18	74770000	75849999	Smad7	(-57529)	Dym	(+291228)
LAD38	chr2	91070000	92139999	F2	(+31414)	Ckap5	(+78238)
LAD39	chr3	129130000	130189999	Egf	(+95322)	Elovl6	(+127614)
LAD40	chr7	109400000	110449999	Scube2	(-59321)	Dennd5a	(+35470)
LAD41	chr12	69080000	70129999	Mettl21d	(-21972)	Sos2	(+76841)
LAD42	chr6	114640000	115679999	Syn2	(+25098)	Timp4	(+91849)
LAD43	chr19	5340000	6379999	Scyl1	(-88599)	Frmd8	(+15274)
LAD44	chr10	98660000	99699999	Dusp6	(-83231)	Phxr2	(-53679)
LAD45	chr18	67300000	68329999	Ldlrad4	(-118257)	Cep192	(+14893)
LAD46	chr1	132950000	133979999	Sox13	(-71730)	Snrpe	(+145291)
LAD47	chr2	167230000	168229999	Ptpn1	(-202327)	Cebpb	(+41085)
LAD48	chr11	62220000	63209999	Zfp287	(+13673)	Mmgt2	(+65551)
LAD49	chr19	46000000	46979999	Trim8	(-11648)	Sufu	(+93082)
LAD50	chr14	27030000	28009999	Erc2	(-102442)	Ccdc66	(-11540)
LAD51	chr16	16960000	17929999	Crkl	(-6987)	Snap29	(+38997)
LAD52	chr1	180500000	181469999	Ephx1	(+32569)	Tmem63a	(+42541)
LAD53	chr9	65400000	66369999	Zfp609	(-57436)	2810417H13Rik	(-5237)
LAD54	chr6	142490000	143429999	Gm766	(-155610)	St8sia1	(+4452)
LAD55	chr4	137440000	138369999	Eif4g3	(-88456)	Ece1	(+42763)
LAD56	chr18	63920000	64849999	Onecut2	(+44636)	Fech	(+104066)
LAD57	chr2	24780000	25709999	Rnf208	(+2071)	Ndor1	(+10409)
LAD58	chr7	100540000	101469999	P2ry6	(-40609)	P2ry2	(+6991)
LAD59	chr6	86390000	87309999	Aak1	(+483)
LAD60	chr2	155180000	156099999	Myh7b	(+28788)	Trpc4ap	(+52384)
LAD61	chr13	90880000	91799999	Ssbp2	(-121050)	Atg10	(-116013)
LAD62	chr2	5570000	6479999	Upf2	(+73531)	Proser2	(+105146)
LAD63	chr19	36830000	37739999	Ide	(+45613)	2017-03-05	(+77457)
LAD64	chr4	150200000	151099999	Slc45a1	(+2174)	Rere	(+368354)
LAD65	chr14	31000000	31899999	Sh3bp5	(-13935)	Mettl6	(+45030)
LAD66	chr9	63450000	64349999	Smad3	(-142006)	Smad6	(+122059)
LAD67	chr17	80330000	81229999	Tmem178	(-164632)	Map4k3	(-51907)
LAD68	chr15	81170000	82059999	L3mbtl2	(-48889)	Ep300	(+28786)
LAD69	chr15	36200000	37089999	Pabpc1	(-36027)	Ywhaz	(+149538)
LAD70	chr13	55120000	55999999	Ddx41	(-23342)	Fam193b	(+11120)
LAD71	chr14	117870000	118749999	Gm9376	(+42842)	Abcc4	(+396219)
LAD72	chr10	69420000	70289999	Ccdc6	(-242121)	Ank3	(+321228)
LAD73	chr8	110430000	111289999	Cog4	(+12966)	Fuk	(+42459)
LAD74	chr16	35290000	36139999	Dirc2	(+54356)	Sema5b	(+173429)
LAD75	chr11	72410000	73259999	Atp2a3	(-126169)	Zzef1	(+38746)
LAD76	chr10	79590000	80429999	Hmha1	(-6653)	Abca7	(+13506)
LAD77	chr1	170640000	171479999	Fcgr3	(-597)
LAD78	chr9	96290000	97129999	Rasa2	(-78383)	E030011O05Rik	(+42727)
LAD79	chr11	102650000	103479999	Nmt1	(+36654)	Plcd3	(+36658)
LAD80	chr3	138400000	139229999	Tspan5	(+72805)	Rap1gds1	(+260199)
LAD81	chr3	95520000	96339999	Anp32e	(+754)
LAD82	chr1	9510000	10329999	Mcmdc2	(+11362)	Gm10567	(+42809)
LAD83	chr2	32150000	32969999	Dpm2	(-10858)	Fam102a	(+24641)
LAD84	chr14	46770000	47589999	Gch1	(+9413)	Samd4	(+297146)
LAD85	chr10	12290000	13099999	Utrn	(+166735)
LAD86	chr11	79380000	80179999	Utp6	(+182390)	Rab11fip4	(+188788)
LAD87	chr17	29140000	29929999	Tmem217	(+14593)	Pim1	(+44188)
LAD88	chr4	148790000	149579999	Pgd	(-18293)	Kif1b	(+122506)
LAD89	chr16	95420000	96209999	Ets2	(+112925)	Psmg1	(+175960)
LAD90	chr2	163100000	163889999	Hnf4a	(-52188)	R3hdml	(+2682)
LAD91	chr8	94200000	94979999	Fam192a	(+11726)	Cpne2	(+57010)
LAD92	chr4	59170000	59949999	Hsdl2	(-21563)	Ptbp3	(-10716)
LAD93	chr5	73040000	73819999	Dcun1d4	(-51002)	Cwh43	(+23924)
LAD94	chr17	79510000	80279999	Cyp1b1	(-179959)	Atl2	(+1028)
LAD95	chr10	7590000	8359999	Tab2	(-18770)	Ust	(+543825)
LAD96	chr10	115120000	115889999	A930009A15Rik	(-64986)	Zfc3h1	(+120041)
LAD97	chr11	96750000	97509999	Tbx21	(-14669)	Tbkbp1	(+19712)
LAD98	chr9	44470000	45229999	Ttc36	(-47049)	Mll1	(+31274)
LAD99	chr15	37960000	38719999	Klf10	(-39293)	Azin1	(+179266)
LAD100	chr18	46800000	47559999	Sema6a	(+188830)	Commd10	(+221138)
LAD101	chr15	88690000	89439999	Trabd	(-11013)	Panx2	(+5253)
LAD102	chr14	57480000	58229999	Mrp63	(+28761)	Zdhhc20	(+35262)
LAD103	chr19	3260000	4009999	Ppp6r3	(-59251)	Lrp5	(+51556)
LAD104	chr5	92560000	93299999	Sowahb	(+115022)	Shroom3	(+246565)
LAD105	chr1	136580000	137319999	Nr5a2	(+10427)	Zfp281	(+325099)
LAD106	chr12	75400000	76139999	Syne2	(-48318)	Sgpp1	(-34271)
LAD107	chr19	6920000	7649999	Rcor2	(+15236)	Mark2	(+56433)
LAD108	chr3	151900000	152629999	Nexn	(+1320)	Fubp1	(+54542)
LAD109	chr18	24580000	25309999	Tpgs2	(+224007)	Fhod3	(+235555)
LAD110	chr17	50280000	51009999	Plcl2	(+135453)	Tbc1d5	(+534349)
LAD111	chr11	121130000	121859999	Zfp750	(+24333)	Tbcd	(+43051)
LAD112	chr7	80050000	80769999	Furin	(-8293)	Blm	(+124998)
LAD113	chr5	121230000	121949999	Mapkapk5	(-44095)	Aldh2	(+3824)
LAD114	chr15	25420000	26139999	Fam134b	(-63264)	Myo10	(+157475)
LAD115	chr4	133120000	133829999	Fam46b	(-5132)	Slc9a1	(+105294)
LAD116	chr8	84520000	85229999	Syce2	(+2889)	Gcdh	(+18921)
LAD117	chr2	30600000	31309999	Tor1b	(+2041)	Tor1a	(+12933)
LAD118	chr1	54610000	55309999	Ankrd44	(-33613)	Sf3b1	(+67478)
LAD119	chr7	126350000	127049999	Slx1b	(-4216)
LAD120	chr5	134560000	135249999	Eln	(-157759)	Wbscr28	(+1733)
LAD121	chr12	99030000	99719999	Foxn3	(+18072)	Ttc8	(+454388)
LAD122	chr13	46610000	47299999	Kif13a	(-25282)	Nhlrc1	(+59850)
LAD123	chr2	119120000	119799999	Ino80	(+17687)	Chac1	(+108771)
LAD124	chr7	81450000	82129999	3110040N11Rik	(-522)
LAD125	chr2	34230000	34909999	Mapkap1	(+162817)	Gapvd1	(+185232)
LAD126	chr17	31740000	32419999	Rrp1b	(+43900)	Notch3	(+86880)
LAD127	chr1	155270000	155949999	Acbd6	(+51871)	Lhx4	(+132120)
LAD128	chr10	39860000	40529999	Slc16a10	(-52746)	Rpf2	(+52002)
LAD129	chr16	94040000	94709999	Pigp	(-3985)
LAD130	chr10	116090000	116759999	Kcnmb4	(+48878)	Ptprb	(+123626)
LAD131	chr3	54630000	55299999	Sertm1	(-49113)	Ccna1	(+90055)
LAD132	chr2	20320000	20989999	Arhgap21	(+312721)	Etl4	(+365087)
LAD133	chr15	54700000	55369999	Enpp2	(-114854)	Taf2	(+37152)
LAD134	chr19	38030000	38699999	Slc35g1	(-30980)	Lgi1	(+100218)
LAD135	chr4	87640000	88309999	Slc24a2	(-747037)	Mllt3	(+58364)
LAD136	chr2	154340000	154999999	C130057N11Rik	(-121133)	Chmp4b	(+12982)
LAD137	chr3	122950000	123609999	Sec24d	(+12504)	Mettl14	(+105990)
LAD138	chr1	78090000	78749999	Farsb	(+68846)	Sgpp2	(+109654)
LAD139	chr9	15140000	15799999	5830418K08Rik	(-112212)	Smco4	(-35487)
LAD140	chr2	29890000	30549999	Ccbl1	(-21641)	Lrrc8a	(-17722)
LAD141	chr3	127380000	128039999	Alpk1	(+70513)	Neurog2	(+76864)
LAD142	chr17	47190000	47839999	Ccnd3	(+9949)	Bysl	(+96492)
LAD143	chr19	4290000	4939999	Lrfn4	(+502)
LAD144	chr6	140160000	140809999	Aebp2	(-138499)	Plekha5	(+60901)
LAD145	chr1	105210000	105859999	Rnf152	(-178290)	Pign	(+124008)
LAD146	chr14	72980000	73629999	Rb1	(+20822)	Lpar6	(+67109)
LAD147	chr6	4800000	5449999	Pon1	(+68946)	Ppp1r9a	(+221680)
LAD148	chr4	155480000	156119999	Mrpl20	(-3536)
LAD149	chr7	101980000	102619999	Rrm1	(-141695)	Stim1	(+32176)
LAD150	chr10	80990000	81629999	Cactin	(-11103)	Pip5k1c	(+17020)
LAD151	chr2	130410000	131049999	Slc4a11	(-32481)	4930402H24Rik	(+110134)
LAD152	chr2	139570000	140209999	Tasp1	(+176760)	Ism1	(+211822)
LAD153	chr11	54600000	55239999	Gpx3	(+17228)	Tnip1	(+42917)
LAD154	chr2	120820000	121459999	Adal	(-498)	Lcmt2	(+698)
LAD155	chr4	115730000	116369999	Faah	(-32074)	Nsun4	(+3380)
LAD156	chr13	107680000	108319999	Zswim6	(-109936)	Smim15	(-46424)
LAD157	chr11	5200000	5829999	Znrf3	(-70153)	Xbp1	(-5659)
LAD158	chr6	119350000	119979999	Wnt5b	(-120653)	Erc1	(+160226)
LAD159	chr5	21110000	21739999	Ccdc146	(-323)	Fam185a	(+42)
LAD160	chr3	137730000	138359999	Dapp1	(-63455)	1110002E22Rik	(-20052)
LAD161	chr7	29760000	30379999	Zfp14	(-25266)	ENSMUSG00000098022	(+2900)
LAD162	chr3	104100000	104719999	Gm5546	(-43387)	Lrig2	(+101856)
LAD163	chr17	29970000	30589999	Gm9874	(-205511)	Zfand3	(+274913)
LAD164	chr7	89880000	90499999	Picalm	(+59768)	Ccdc83	(+75432)
LAD165	chr5	107550000	108159999	Evi5	(+20107)	Ube2d2b	(+24747)
LAD166	chr7	44610000	45219999	Ap2a1	(+14496)	Fuz	(+18921)
LAD167	chr14	54330000	54929999	Psmb11	(+4690)	Cdh24	(+11364)
LAD168	chr17	71240000	71839999	Ndc80	(-13143)	Spdya	(-12061)
LAD169	chr17	65550000	66149999	Ralbp1	(+35755)	Ppp4r1	(+66645)
LAD170	chr11	43510000	44109999	Ttc1	(-62018)	Adra1b	(+91210)
LAD171	chr4	132490000	133079999	Themis2	(+11387)	Rpa2	(+16665)
LAD172	chr15	101970000	102559999	Mfsd5	(-14456)	Rarg	(-7483)
LAD173	chr11	101170000	101759999	Rnd2	(-3175)	Vat1	(+1230)
LAD174	chr15	57680000	58269999	Fam83a	(-10419)	Wdr67	(+62801)
LAD175	chr15	99680000	100259999	Larp4	(-2780)
LAD176	chr10	70890000	71469999	Bicc1	(-20300)	Tfam	(+58280)
LAD177	chr5	30730000	31309999	Slc5a6	(+28562)	Tcf23	(+51323)
LAD178	chr11	32320000	32899999	Fbxw11	(-32875)	Stk10	(+76695)
LAD179	chr19	8550000	9119999	Bscl2	(-2467)
LAD180	chr6	115720000	116289999	Plxnd1	(-9995)	Tmcc1	(+188486)
LAD181	chr8	111460000	112019999	Ctrb1	(-48990)	Bcar1	(+3849)
LAD182	chr9	64770000	65329999	Igdcc4	(-51486)	Dpp8	(+17542)
LAD183	chr10	66830000	67389999	Jmjd1c	(-17258)	Reep3	(-13012)
LAD184	chr4	81280000	81839999	Mpdz	(-117193)	Nfib	(+945308)
LAD185	chr3	145500000	146059999	Bcl10	(-144378)	Ddah1	(+21325)
LAD186	chr11	93860000	94409999	Tob1	(-76454)	Spag9	(+138897)
LAD187	chr14	79180000	79729999	Elf1	(-26194)	Zbtbd6	(+3165)
LAD188	chr11	51580000	52129999	Phf15	(+2653)	Sar1b	(+91313)
LAD189	chr11	88330000	88879999	Msi2	(+113101)	1700106J16Rik	(+310957)
LAD190	chr12	86930000	87479999	Tmed8	(-4771)	Samd15	(+4457)
LAD191	chr18	49650000	50199999	Tnfaip8	(-128282)	Dmxl1	(+92003)
LAD192	chr10	3660000	4209999	Mthfd1l	(-38131)	Plekhg1	(+194636)
LAD193	chr2	181150000	181699999	Zbtb46	(+34426)	Lime1	(+43765)
LAD194	chr3	94800000	95339999	Psmd4	(-27386)	Pip5k1a	(+36875)
LAD195	chr7	120620000	121159999	Polr3e	(-27744)	Eef2k	(+47169)
LAD196	chr2	11140000	11679999	Pfkfb3	(+92090)	Prkcq	(+237618)
LAD197	chr14	70010000	70549999	Sorbs3	(-72363)	Ppp3cc	(+9449)
LAD198	chr3	96520000	97059999	Cd160	(+39351)	Rnf115	(+62389)
LAD199	chr2	64760000	65299999	Grb14	(-7218)	Cobll1	(+208626)
LAD200	chr3	86400000	86939999	Mab21l2	(-121717)	Dclk2	(+250884)
LAD201	chr1	87170000	87709999	Kcnj13	(-45271)	3110079O15Rik	(-30264)
LAD202	chr11	53330000	53859999	Il4	(+23669)	Kif3a	(+27621)
LAD203	chr9	72600000	73129999	Pygo1	(-60645)	Prtg	(+57726)
LAD204	chr10	120650000	121179999	Msrb3	(-15899)	Lemd3	(+64332)
LAD205	chr17	70670000	71199999	Gm16519	(+5942)	Myl12b	(+55787)
LAD206	chr4	149630000	150159999	Slc25a33	(-120723)	Spsb1	(+60043)
LAD207	chr12	4200000	4729999	Cenpo	(-230706)	Ncoa1	(+12182)
LAD208	chr3	122360000	122889999	Pde5a	(-104158)	Fnbp1l	(-5447)
LAD209	chr17	31160000	31679999	Pde9a	(+33766)	Wdr4	(+92751)
LAD210	chr2	104370000	104889999	Cstf3	(+39477)	Tcp11l1	(+82156)
LAD211	chr15	83090000	83609999	Arfgap3	(+247)
LAD212	chr9	20790000	21309999	Zglp1	(+17093)	Icam5	(+17962)
LAD213	chr11	57870000	58389999	Cnot8	(+25771)	Gemin5	(+38539)
LAD214	chr11	113270000	113789999	Slc39a11	(+35759)	Sox9	(+747776)
LAD215	chr14	114750000	115269999	Gpc5	(-82626)
LAD216	chr1	37830000	38349999	Rev1	(+39662)	Eif5b	(+91990)
LAD217	chr3	30200000	30719999	Gm10258	(-190053)	Actrt3	(+139939)
LAD218	chr16	31780000	32289999	Senp5	(-31713)	Pak2	(+44342)
LAD219	chr4	10880000	11389999	Ndufaf6	(-58796)	Trp53inp1	(-21431)
LAD220	chr12	84100000	84609999	Coq6	(-6657)	Zfp410	(+38141)
LAD221	chr1	42690000	43199999	Gpr45	(-7872)	Mrps9	(+93767)
LAD222	chr6	82750000	83249999	Dok1	(+33471)	M1ap	(+53098)
LAD223	chr6	51820000	52319999	Skap2	(-57451)	Hoxa1	(+88317)
LAD224	chr3	58240000	58739999	Eif2a	(-35821)	Tsc22d2	(+74311)
LAD225	chr5	136070000	136569999	Sh2b2	(-75097)	Cux1	(+247487)
LAD226	chr3	32270000	32769999	Mfn1	(-9465)	Zfp639	(+4705)
LAD227	chr8	33510000	33999999	Smim18	(-7230)	Rbpms	(+174805)
LAD228	chr5	147180000	147669999	Flt3	(-24511)	Pan3	(-5161)
LAD229	chr7	79130000	79619999	Rlbp1	(+12027)	Abhd2	(+101799)
LAD230	chr6	124680000	125169999	Ptms	(-7054)	Mlf2	(-6388)
LAD231	chr13	63950000	64439999	Habp4	(+33134)	Cdc14b	(+79973)
LAD232	chr15	8100000	8589999	Nipbl	(+99463)	2410089E03Rik	(+175894)
LAD233	chr5	106960000	107449999	Tgfbr3	(+84629)	Cdc7	(+240439)
LAD234	chr4	138870000	139359999	Nbl1	(-22007)	Minos1	(+16113)
LAD235	chr12	83120000	83599999	Dpf3	(+127708)	Rgs6	(+708171)
LAD236	chr8	95150000	95629999	Mmp15	(+37732)	Gtl3	(+44869)
LAD237	chr4	129460000	129939999	Tmem39b	(-3162)
LAD238	chr15	98520000	98999999	Fkbp11	(-31802)	Arf3	(+3211)
LAD239	chr6	148740000	149219999	Fam60a	(-35174)	Dennd5b	(+121680)
LAD240	chr5	100360000	100839999	Plac8	(-36577)	Coq2	(+74284)
LAD241	chr4	116700000	117179999	Urod	(+54413)	Zswim5	(+62624)
LAD242	chr1	160720000	161199999	Serpinc1	(-18606)	Rc3h1	(+53582)
LAD243	chr1	34000000	34479999	Ccdc115	(+199672)	Dst	(+228175)
LAD244	chr10	121220000	121699999	Rassf3	(+16250)	Gns	(+94910)
LAD245	chr4	83180000	83659999	Snapc3	(+2276)	Psip1	(+66459)
LAD246	chr17	75360000	75839999	Fam98a	(-48054)
LAD247	chr9	22230000	22709999	Rp9	(-1644)
LAD248	chr5	24270000	24749999	Gbx1	(+17276)	Agap3	(+57823)
LAD249	chr10	25060000	25539999	Akap7	(-836)
LAD250	chr7	73230000	73709999	Chd2	(+71746)	Rgma	(+94480)
LAD251	chr11	80360000	80839999	Cdk5r1	(+122954)	Myo1d	(+180025)
LAD252	chr9	103310000	103789999	Bfsp2	(-69672)	Tmem108	(+211837)
LAD253	chr11	3100000	3569999	Pik3ip1	(+4599)	Limk2	(+74174)
LAD254	chr4	108230000	108699999	Zcchc11	(+5574)	Prpf38a	(+114336)
LAD255	chr1	134180000	134649999	Adipor1	(-456)
LAD256	chr2	73260000	73729999	Gpr155	(-108428)	Wipf1	(+34734)
LAD257	chr4	8670000	9139999	Clvs1	(-364317)	Chd7	(+213635)
LAD258	chr11	106670000	107129999	Smurf2	(+20470)	Cep95	(+110725)
LAD259	chr11	101800000	102259999	Mpp3	(-1539)
LAD260	chr15	78810000	79269999	Gcat	(+9126)	Ankrd54	(+22885)
LAD261	chr8	72120000	72579999	Klf2	(+30967)	Eps15l1	(+71474)
LAD262	chr9	57420000	57879999	Csk	(-4347)
LAD263	chr2	144330000	144789999	Gm561	(-34054)	Sec23b	(+3744)
LAD264	chr14	65260000	65719999	Pnoc	(-64528)	Elp3	(+103112)
LAD265	chr18	37640000	38099999	Pcdhga11	(+50454)	Diap1	(+65476)
LAD266	chr3	87490000	87949999	Lrrc71	(+28623)	Arhgef11	(+102425)
LAD267	chr5	122730000	123179999	Kdm2b	(+34099)	Rnf34	(+104812)
LAD268	chr5	129920000	130369999	Kctd7	(+139)
LAD269	chr10	127870000	128319999	Baz2a	(+2217)	Rbms2	(+81568)
LAD270	chr8	88100000	88549999	Brd7	(+37194)	Adcy7	(+52597)
LAD271	chr7	97470000	97919999	Clns1a	(-1634)
LAD272	chr11	117570000	118019999	6030468B19Rik	(-2660)
LAD273	chr10	43090000	43539999	Bend3	(-164140)	Pdss2	(+93514)
LAD274	chr8	108650000	109099999	Zfhx3	(+160356)	4922502B01Rik	(+375108)
LAD275	chr9	53220000	53669999	4930550C14Rik	(+39714)	Atm	(+91740)
LAD276	chr2	69380000	69829999	Bbs5	(-42208)	Lrp2	(-18935)
LAD277	chr4	98370000	98819999	L1td1	(-131748)	Inadl	(+199209)
LAD278	chr5	122240000	122679999	Anapc7	(+38307)	Atp2a2	(+42225)
LAD279	chr3	51150000	51589999	Elf2	(-29434)	Mgarp	(+26548)
LAD280	chr7	34980000	35419999	Slc7a10	(+13615)	Lrp3	(+15370)
LAD281	chr16	21770000	22209999	Tmem41a	(-42448)	Liph	(+5542)
LAD282	chr17	25750000	26189999	A930017K11Rik	(-17435)	Solh	(+15680)
LAD283	chr18	10710000	11149999	Gata6	(-122510)	Mib1	(+204452)
LAD284	chr12	39650000	40089999	Arl4a	(+167429)
LAD285	chr1	58900000	59339999	Tmem237	(+96)
LAD286	chr14	19950000	20389999	Saysd1	(-86828)	Kcnk5	(+11782)
LAD287	chr11	100690000	101129999	Stat3	(+29540)	Stat5a	(+49516)
LAD288	chr14	8040000	8479999	Acox2	(-647)
LAD289	chr10	108240000	108679999	Pawr	(+127811)	Syt1	(+550975)
LAD290	chr9	105380000	105819999	Atp2c1	(-78743)	Pik3r4	(-42995)
LAD291	chr13	100460000	100889999	Ccdc125	(+5519)	Cdk7	(+55942)
LAD292	chr17	28670000	29099999	Pnpla1	(+26589)	4930539E08Rik	(+30324)
LAD293	chr7	128340000	128769999	Inpp5f	(-56360)	Bag3	(+31417)
LAD294	chr14	16220000	16649999	Top2b	(+69821)	Rarb	(+140472)
LAD295	chr16	78120000	78549999	Cxadr	(+33504)	D16Ertd472e	(+241657)
LAD296	chr11	109290000	109719999	Slc16a6	(-31402)	Wipi1	(+106432)
LAD297	chr11	23380000	23809999	1700093K21Rik	(-75058)	0610010F05Rik	(+34027)
LAD298	chr4	40620000	41049999	Smu1	(-77077)	B4galt1	(+19005)
LAD299	chr9	31910000	32339999	Arhgap32	(+8864)	Kcnj5	(+219237)
LAD300	chr18	46070000	46499999	Pggt1b	(-4150)
LAD301	chr14	45290000	45719999	Gnpnat1	(-116198)	Fermt2	(+25118)
LAD302	chr12	17330000	17759999	Odc1	(+127)
LAD303	chr4	151910000	152329999	Tnfrsf25	(+3657)	Espn	(+32207)
LAD304	chr12	83640000	84059999	2410016O06Rik	(-100608)	Numb	(-7657)
LAD305	chr10	117290000	117709999	Cpm	(-129500)	Cpsf6	(-123030)
LAD306	chr3	8610000	9029999	Hey1	(-152961)	Mrps28	(+103918)
LAD307	chr2	165960000	166379999	Sulf2	(-14337)	Prex1	(+543832)
LAD308	chr2	129010000	129429999	Slc20a1	(+21236)	Ckap2l	(+77212)
LAD309	chr15	44550000	44969999	Sybu	(+28063)	Ebag9	(+140359)
LAD310	chr5	132150000	132569999	Auts2	(-743395)	ENSMUSG00000098133	(+181823)
LAD311	chr9	7630000	8039999	Birc2	(+255)
LAD312	chr4	136070000	136479999	Zfp46	(-11067)	Tcea3	(+27048)
LAD313	chr3	30760000	31169999	Phc3	(+4401)	Gpr160	(+109050)
LAD314	chr19	41840000	42249999	Hoga1	(-832)
LAD315	chr8	25440000	25849999	Ppapdc1b	(-75064)	Whsc1l1	(+42716)
LAD316	chr11	97590000	97999999	Lasp1	(-4565)
LAD317	chr2	156810000	157219999	Dsn1	(-7846)	Soga1	(+64254)
LAD318	chr16	91560000	91969999	Itsn1	(+35647)	Atp5o	(+166687)
LAD319	chr4	109580000	109989999	Dmrta2	(-193053)	Faf1	(+108412)
LAD320	chr7	16210000	16619999	Tmem160	(-37779)	Zc3h4	(+13804)
LAD321	chr9	83320000	83729999	Lca5	(-83973)	Sh3bgrl2	(-23338)
LAD322	chr18	34110000	34519999	Srp19	(-16145)	Apc	(+94016)
LAD323	chr3	65790000	66199999	Ptx3	(-224910)	Ccnl1	(-36751)
LAD324	chr16	85560000	85969999	Cyyr1	(-214583)	Adamts1	(+38113)
LAD325	chr7	19270000	19669999	Exoc3l2	(-19056)	Mark4	(-11506)
LAD326	chr4	147770000	148169999	Nppb	(-15788)	2510039O18Rik	(+29105)
LAD327	chr4	33130000	33529999	Cnr1	(-594632)	Rngtt	(+19689)
LAD328	chr12	55320000	55719999	Aldoart2	(-45239)	Nfkbia	(-27353)
LAD329	chr12	57310000	57709999	Foxa1	(+36121)	Mipol1	(+279554)
LAD330	chr2	4710000	5109999	Phyh	(-9019)	Sephs1	(+28436)
LAD331	chr2	90630000	91029999	Mtch2	(-17155)	Agbl2	(+47273)
LAD332	chr17	78580000	78979999	Strn	(-42804)	Heatr5b	(+55381)
LAD333	chr12	76200000	76599999	Hspa2	(-4176)
LAD334	chr9	100910000	101309999	Msl2	(+35273)	Ppp2r3a	(+141832)
LAD335	chr12	108110000	108509999	Cyp46a1	(-24377)	Hhipl1	(+3730)
LAD336	chr3	36440000	36839999	Bbs7	(-26523)	Trpc3	(+50167)
LAD337	chr11	120350000	120749999	Fam195b	(-273)
LAD338	chr9	74800000	75199999	Arpp19	(-37614)	Fam214a	(+23889)
LAD339	chr2	153290000	153689999	4930404H24Rik	(-2790)
LAD340	chr8	105610000	106009999	Gfod2	(-51336)	Ranbp10	(+17350)
LAD341	chr10	121740000	122139999	Srgap1	(+107315)	BC048403	(+200063)
LAD342	chr14	30320000	30719999	Tkt	(-29131)	Cacna1d	(-28844)
LAD343	chr1	39640000	40039999	Map4k4	(-60913)	Gm3646	(-34668)
LAD344	chr11	44340000	44739999	Ebf1	(-77317)	Rnf145	(+21036)
LAD345	chr2	15030000	15419999	Gm13318	(-817126)	Arl5b	(+169718)
LAD346	chr3	108530000	108919999	Gpsm2	(-2813)
LAD347	chr7	55750000	56139999	Nipa2	(+17450)	Cyfip1	(+102929)
LAD348	chr2	31440000	31829999	Prdm12	(-5037)	Fubp3	(+62275)
LAD349	chr1	36780000	37169999	Vwa3b	(-54384)	Tmem131	(-35473)
LAD350	chr2	59160000	59549999	Dapl1	(-129653)	Pkp4	(+194150)
LAD351	chr5	3460000	3849999	4930511M11Rik	(-2004)
LAD352	chr10	82980000	83369999	Slc41a2	(+162882)	Chst11	(+189502)
LAD353	chr7	75390000	75779999	Klhl25	(-263338)	Akap13	(+129466)
LAD354	chr4	101080000	101469999	Ak4	(-144289)	Jak1	(-9718)
LAD355	chr19	45300000	45679999	Poll	(+70531)	Btrc	(+126266)
LAD356	chr6	122280000	122659999	Rimklb	(+16313)	1700063H04Rik	(+78621)
LAD357	chr11	98090000	98469999	Neurod2	(+49648)	Cdk12	(+76665)
LAD358	chr4	126610000	126989999	AU040320	(+46230)	Zmym4	(+168135)
LAD359	chr4	140950000	141329999	Szrd1	(-234)
LAD360	chr1	128490000	128869999	Thsd7b	(-593344)	Cxcr4	(-87710)
LAD361	chr15	93390000	93769999	Prickle1	(-60477)	Adamts20	(+824258)
LAD362	chr14	118830000	119209999	Uggt2	(+79430)	Dnajc3	(+82068)
LAD363	chr8	77310000	77689999	Arhgap10	(+17907)	Nr3c2	(+600228)
LAD364	chr17	33460000	33839999	Pram1	(+11944)	Hnrnpm	(+36860)
LAD365	chr10	59690000	60069999	Dnajb12	(+425)
LAD366	chr19	14270000	14649999	Tle4	(+137983)	Olfr1505	(+541058)
LAD367	chr13	92200000	92579999	Ankrd34b	(-35896)	Msh3	(-34997)
LAD368	chr13	44740000	45119999	Dtnbp1	(+72096)	Jarid2	(+198729)
LAD369	chr16	4870000	5249999	Ubn1	(+9932)	Ppl	(+72481)
LAD370	chr10	4380000	4759999	Esr1	(-41989)	Ccdc170	(+60128)
LAD371	chr14	21490000	21869999	Dupd1	(+34576)	Kat6b	(+179108)
LAD372	chr1	43240000	43619999	Fhl2	(-266039)	Nck2	(-15751)
LAD373	chr11	70450000	70829999	Gp1ba	(+878)
LAD374	chr9	71820000	72199999	Cgnl1	(-238398)	Tcf12	(+101819)
LAD375	chr19	26470000	26849999	Gm815	(-225925)	Smarca2	(+54885)
LAD376	chr6	29030000	29399999	Prrt4	(-35416)	Impdh1	(+1364)
LAD377	chr11	74620000	74989999	Mnt	(-25920)	Mettl16	(+34170)
LAD378	chr5	33570000	33939999	Letm1	(+27817)	Fgfr3	(+33209)
LAD379	chr3	104760000	105129999	Capza1	(-80495)	Wnt2b	(+16709)
LAD380	chr8	78470000	78839999	Slc10a7	(+145665)	Lsm6	(+166140)
LAD381	chr12	76770000	77139999	Max	(+7248)	Fntb	(+117586)
LAD382	chr10	80480000	80849999	Btbd2	(-7929)	Mknk2	(+6976)
LAD383	chr11	22840000	23209999	Xpo1	(-231078)	Fam161a	(+16535)
LAD384	chr6	120160000	120529999	B4galnt3	(-50441)	Ccdc77	(+12429)
LAD385	chr7	45260000	45629999	Ruvbl2	(-6904)	Ftl1	(+14884)
LAD386	chr2	132060000	132429999	Slc23a2	(-99892)	Tmem230	(+2654)
LAD387	chr2	12100000	12469999	Itga8	(+16920)	Ankrd16	(+506509)
LAD388	chr9	24180000	24549999	Dpy19l1	(+138140)	Npsr1	(+266982)
LAD389	chr4	45280000	45649999	Slc25a51	(-56234)	Shb	(+65330)
LAD390	chr1	127910000	128279999	Zranb3	(+7462)	Rab3gap1	(+226227)
LAD391	chr1	60310000	60679999	Raph1	(+71765)	Abi2	(+85381)
LAD392	chr8	76730000	77099999	Nr3c2	(+15228)	Arhgap10	(+602907)
LAD393	chr14	34420000	34779999	Opn4	(+142)
LAD394	chr11	4370000	4729999	Hormad2	(-109255)	Mtmr3	(+44815)
LAD395	chr4	34570000	34929999	1700003M02Rik	(-19822)	Gm136	(+6263)
LAD396	chr12	51670000	52029999	Hectd1	(-20464)	Heatr5a	(+121321)
LAD397	chr5	76820000	77179999	Arl9	(-4055)
LAD398	chr1	43860000	44219999	Mettl21c	(-19994)	Gm8251	(+21936)
LAD399	chr4	123340000	123699999	Bmp8a	(-176748)	Macf1	(+164360)
LAD400	chr14	98900000	99259999	Pibf1	(-19433)	Bora	(+33573)
LAD401	chr5	123960000	124319999	Arl6ip4	(+23901)	Pitpnm2	(+109760)
LAD402	chr16	43870000	44229999	Gramd1c	(-33564)	Atp6v1a	(+89305)
LAD403	chr8	13040000	13399999	Grtp1	(-19376)	Adprhl1	(+34162)
LAD404	chr16	4360000	4719999	Srl	(-16925)	Tfap4	(+19720)
LAD405	chr5	101760000	102119999	Wdfy3	(+129921)	Cds1	(+174870)
LAD406	chr3	150940000	151299999	Eltd1	(-317887)
LAD407	chr14	51980000	52329999	Supt16	(+42239)	Rpgrip1	(+44296)
LAD408	chr11	107170000	107519999	Nol11	(-155619)	Pitpnc1	(+125699)
LAD409	chr5	123570000	123919999	Kntc1	(-4726)	Rsrc2	(+4414)
LAD410	chr5	117090000	117439999	Pebp1	(+22625)	Taok3	(+144871)
LAD411	chr1	156880000	157229999	Ralgps2	(-115374)	Tex35	(+53645)
LAD412	chr9	57010000	57359999	Trcg1	(-51556)	Commd4	(-26701)
LAD413	chr4	135680000	136029999	Srsf10	(-747)
LAD414	chr11	116410000	116759999	Ube2o	(-3553)
LAD415	chr4	107840000	108189999	Podn	(+17090)	Slc1a7	(+46668)
LAD416	chr17	43500000	43849999	Rcan2	(-126851)	Cyp39a1	(+7575)
LAD417	chr8	72880000	73229999	F2rl3	(+293120)	Large	(+298540)
LAD418	chr11	17130000	17479999	C1d	(+47406)	Etaa1	(+648875)
LAD419	chr1	156420000	156759999	Abl2	(+30951)	Tor3a	(+84356)
LAD420	chr18	53080000	53419999	Snx24	(+4338)	Ppic	(+168007)
LAD421	chr8	106870000	107209999	Pdf	(+8614)	Vps4a	(+8778)
LAD422	chr4	134600000	134939999	Ldlrap1	(-1976)
LAD423	chr5	20730000	21069999	Tmem60	(+17809)	Rsbn1l	(+51822)
LAD424	chr15	12080000	12419999	Golph3	(-71496)	Mtmr12	(+44972)
LAD425	chr8	66980000	67319999	Nat1	(-340758)	Naf1	(+289783)
LAD426	chr5	144080000	144419999	Tecpr1	(-26385)	Bri3	(-5234)
LAD427	chr11	100290000	100629999	Klhl11	(+12741)	Klhl10	(+18083)
LAD428	chr9	31130000	31469999	Aplp2	(-88185)	Prdm10	(-15107)
LAD429	chr4	58780000	59119999	Zkscan16	(+6372)	Ptgr1	(+37119)
LAD430	chr1	59380000	59719999	Gm973	(+33736)	Sumo1	(+120834)
LAD431	chr1	37230000	37569999	Coa5	(+30103)	Inpp4a	(+100107)
LAD432	chr3	94290000	94629999	Riiad1	(+13591)	Mrpl9	(+16675)
LAD433	chr4	82760000	83099999	Cer1	(-44852)	Frem1	(+91102)
LAD434	chr8	123190000	123529999	Tcf25	(-13824)	Spire2	(+27287)
LAD435	chr4	155060000	155399999	2610002J02Rik	(-19966)	Ski	(-7408)
LAD436	chr9	42960000	43299999	Tmem136	(-13430)	Pou2f3	(+75683)
LAD437	chr5	98030000	98369999	Fgf5	(-54184)	Prdm8	(+19131)
LAD438	chr1	52630000	52969999	Mfsd6	(-72538)	Inpp1	(+17688)
LAD439	chr3	117760000	118099999	Dpyd	(-632129)	Snx7	(-61064)
LAD440	chr16	59420000	59759999	Crybg3	(-34248)	Arl6	(+49167)
LAD441	chr7	34110000	34439999	Gm6096	(+23962)	4931406P16Rik	(+38551)
LAD442	chr11	77310000	77639999	Coro6	(+12589)	Ankrd13b	(+14678)
LAD443	chr3	102930000	103259999	Dennd2c	(-32556)	Ampd1	(+20986)
LAD444	chr6	47790000	48119999	Zfp956	(+1610)	Zfp777	(+93114)
LAD445	chr9	21540000	21869999	Ldlr	(-18576)	Smarca4	(+88831)
LAD446	chr17	35600000	35929999	Ddr1	(-60401)	Ier3	(-56684)
LAD447	chr8	22770000	23099999	Ank1	(-39882)	Kat6a	(+75451)
LAD448	chr17	34840000	35169999	D17H6S56E-5	(-4254)	Vars	(+4013)
LAD449	chr3	63020000	63349999	Gpr149	(-579860)	Mme	(-110872)
LAD450	chr9	80070000	80399999	Myo6	(+69969)	Impg1	(+230438)
LAD451	chr4	43920000	44249999	Gne	(-823)
LAD452	chr12	35920000	36249999	Tspan13	(-42511)	Gm5434	(-5379)
LAD453	chr5	140610000	140939999	Amz1	(+39474)	Gna12	(+55431)
LAD454	chr1	56720000	57049999	Hsfy2	(-247549)	Satb2	(+86858)
LAD455	chr18	65930000	66259999	Lman1	(-92363)	Ccbe1	(+196838)
LAD456	chr9	113650000	113979999	Ubp1	(-115934)	Clasp2	(+2414)
LAD457	chr7	79660000	79989999	Mesp2	(+14273)	Anpep	(+23210)
LAD458	chr18	88500000	88829999	Socs6	(+229322)	Gm5096	(+908714)
LAD459	chr2	126310000	126639999	Atp8b4	(+24847)	Dtwd1	(+322859)
LAD460	chr1	122070000	122399999	Ddx18	(-667011)
LAD461	chr14	104640000	104969999	Rnf219	(-282334)	Rbm26	(+372323)
LAD462	chr4	124550000	124879999	Sf3a3	(+224)
LAD463	chr8	106510000	106829999	Tango6	(-13068)	Cdh1	(+66649)
LAD464	chr5	32710000	33029999	Ywhah	(-148816)	Depdc5	(+6266)
LAD465	chr4	41110000	41429999	Ubap2	(+5135)	Ube2r2	(+134257)
LAD466	chr16	55720000	56039999	Nfkbiz	(-41101)	Nxpe3	(+15279)
LAD467	chr9	98980000	99299999	Pik3cb	(+87)
LAD468	chr3	135170000	135489999	Slc9b1	(-18034)	Slc9b2	(+22255)
LAD469	chr1	165460000	165779999	Mpzl1	(+14541)	Adcy10	(+134817)
LAD470	chr7	112640000	112959999	ENSMUSG00000098132	(-153962)	Tead1	(+120680)
LAD471	chr18	80050000	80369999	Gm16286	(+3105)	Hsbp1l1	(+37102)
LAD472	chr11	95240000	95559999	Spop	(-14098)	Slc35b1	(+15308)
LAD473	chr2	74030000	74349999	Atp5g3	(-278675)	Lnp	(+388948)
LAD474	chr13	58010000	58329999	Idnk	(+12351)	Ubqln1	(+45653)
LAD475	chr4	58420000	58739999	Lpar1	(-26689)	Olfr267	(+205722)
LAD476	chr7	29240000	29559999	Dpf1	(+96024)	Sipa1l3	(+105460)
LAD477	chr10	93440000	93759999	Ntn4	(-41049)	Snrpf	(-10294)
LAD478	chr3	133450000	133769999	Cxxc4	(-626491)	Tet2	(-65610)
LAD479	chr18	82760000	83079999	Zfp516	(+9121)
LAD480	chr4	19420000	19739999	Gm12353	(-25451)	Rmdn1	(+4793)
LAD481	chr1	157280000	157599999	Rasal2	(-27405)	BC026585	(-18580)
LAD482	chr1	183060000	183369999	Disp1	(+6529)	Tlr5	(+260212)
LAD483	chr4	132130000	132439999	Taf12	(+10625)	Rab42	(+18385)
LAD484	chr10	90990000	91299999	Slc25a3	(-20941)	Tmpo	(+26582)
LAD485	chr11	102300000	102609999	Fam171a2	(-7318)	Itga2b	(+14883)
LAD486	chr10	126900000	127209999	2017-03-09	(+5184)	Cyp27b1	(+6750)
LAD487	chr19	23970000	24279999	1700021P04Rik	(+60207)	Tjp2	(+100026)
LAD488	chr17	88390000	88699999	Ston1	(-81555)	Ppp1r21	(+14876)
LAD489	chr19	60610000	60919999	Nanos1	(+9013)	Eif3a	(+25693)
LAD490	chr10	33930000	34239999	Fam26d	(-40687)	Fam26e	(+11519)
LAD491	chr5	142870000	143179999	Fscn1	(+64657)	Rnf216	(+88020)
LAD492	chr11	108710000	109019999	Axin2	(-55349)	Cep112	(+439734)
LAD493	chr6	128250000	128559999	Nrip2	(+5030)	Itfg2	(+19931)
LAD494	chr1	45700000	46009999	Wdr75	(+59834)	Slc40a1	(+70594)
LAD495	chr6	70710000	71019999	Eif2ak3	(+20485)	Tex37	(+53927)
LAD496	chr13	106800000	107109999	Dimt1	(+7871)	Kif2a	(+67114)
LAD497	chr3	142520000	142829999	Ccbl2	(-26080)	Gbp2	(+54398)
LAD498	chr10	88140000	88449999	Dram1	(+62075)	Ccdc53	(+93907)
LAD499	chr11	18740000	19049999	Etaa1	(-941125)	Gm16140	(-114128)
LAD500	chr8	34050000	34359999	Gm4889	(-122910)	Tmem66	(+50437)
LAD501	chr16	45100000	45409999	Btla	(+30663)	Cd200	(+154053)
LAD502	chr11	29090000	29399999	Ccdc104	(+2409)	Smek2	(+72110)
LAD503	chr5	34410000	34719999	Add1	(-8873)	Sh3bp2	(+15424)
LAD504	chr13	15330000	15639999	Inhba	(-526851)	Gli3	(+21020)
LAD505	chr18	23740000	24049999	Zfp397	(-59688)	Mapre2	(+91016)
LAD506	chr9	119890000	120199999	Xirp1	(-21402)	Cx3cr1	(+23282)
LAD507	chr11	49960000	50269999	Tbc1d9b	(-16396)	Rnf130	(+89652)
LAD508	chr10	58210000	58509999	Lims1	(-34373)	Gcc2	(+104503)
LAD509	chr5	123230000	123529999	Mlxip	(-14800)	Bcl7a	(+35552)
LAD510	chr14	14480000	14779999	Slc4a7	(-73025)	Olfr721-ps1	(+222776)
LAD511	chr4	141580000	141879999	Agmat	(-16672)	Rsc1a1	(-6581)
LAD512	chr5	148740000	149039999	Ubl3	(-337212)	Katnal1	(+38647)
LAD513	chr9	72250000	72549999	Mns1	(-38529)	Zfp280d	(+125101)
LAD514	chr9	75250000	75549999	Mapk6	(+9359)	Bcl2l10	(+52242)
LAD515	chr5	7790000	8089999	Steap4	(-20472)	4921511H03Rik	(+635868)
LAD516	chr12	38670000	38969999	Etv1	(+39918)
LAD517	chr12	54020000	54319999	Egln3	(+33860)	Npas3	(+921323)
LAD518	chr8	105120000	105419999	Hsf4	(+199)
LAD519	chr8	80740000	81039999	Gab1	(-9521)	Usp38	(+124906)
LAD520	chr9	20440000	20739999	Ubl5	(-53318)	Zfp846	(+8675)
LAD521	chr17	74510000	74809999	Ttc27	(-57750)	Birc6	(+131705)
LAD522	chr4	11450000	11749999	Gem	(-104457)	Fsbp	(+20335)
LAD523	chr1	135260000	135559999	Shisa4	(-34763)	Ipo9	(+20499)
LAD524	chr9	123000000	123299999	Clec3b	(-946)
LAD525	chr14	66920000	67219999	Bnip3l	(-61123)	Ppp2r2a	(+2471)
LAD526	chr11	112750000	113049999	Sox9	(+117776)	Slc39a11	(+665759)
LAD527	chr9	91310000	91609999	Plscr5	(-732936)	Zic4	(+91030)
LAD528	chr13	90460000	90759999	Gm21726	(+26600)	Atp6ap1l	(+295355)
LAD529	chr14	104300000	104599999	Ednrb	(-606304)	Pou4f1	(+17991)
LAD530	chr8	13870000	14169999	2610019F03Rik	(-45223)	Erich1	(+70327)
LAD531	chr14	56430000	56719999	Cenpj	(-3154)	Parp4	(-619)
LAD532	chr10	63150000	63439999	1700120B22Rik	(-50852)	Sirt1	(+86704)
LAD533	chr8	45970000	46259999	Snx25	(+36705)	Lrp2bp	(+104398)
LAD534	chr7	15870000	16159999	Zfp541	(-56942)	Gltscr1	(-15505)
LAD535	chr1	151220000	151509999	Ivns1abp	(+20502)	Swt1	(+63455)
LAD536	chr7	30420000	30709999	Psenen	(-1816)	Igflr1	(-427)
LAD537	chr8	120470000	120759999	Gins2	(-25696)	1190005I06Rik	(+19492)
LAD538	chr3	88300000	88589999	Slc25a44	(-19861)	Sema4a	(+10739)
LAD539	chr10	128360000	128649999	Myl6b	(-6315)	Esyt1	(+20859)
LAD540	chr11	104350000	104639999	Kansl1	(-52709)	Cdc27	(+55483)
LAD541	chr9	79600000	79889999	Col12a1	(-26482)	Cox7a2	(+14853)
LAD542	chr16	56110000	56399999	Abi3bp	(-222846)	Impg2	(+50662)
LAD543	chr11	116080000	116369999	Acox1	(-25955)	Evpl	(+13077)
LAD544	chr5	110160000	110449999	Pole	(+18694)	P2rx2	(+38035)
LAD545	chr18	31750000	32039999	Sft2d3	(+16903)	Wdr33	(+90943)
LAD546	chr2	150740000	151029999	Abhd12	(+19741)	Pygb	(+98265)
LAD547	chr16	8480000	8769999	Pmm2	(-12674)	Abat	(+111571)
LAD548	chr5	131460000	131749999	Wbscr17	(-297082)	Auts2	(+11605)
LAD549	chr6	27230000	27519999	Grm8	(+759545)
LAD550	chr8	106050000	106339999	Slc7a6os	(+15933)	Slc7a6	(+26125)
LAD551	chr5	75340000	75629999	Kit	(-89955)	Pdgfra	(+328834)
LAD552	chr2	65340000	65629999	Slc38a11	(-120974)	Scn3a	(+82627)
LAD553	chr8	60830000	61119999	Clcn3	(+8239)	2700029M09Rik	(+84549)
LAD554	chr3	33800000	34089999	Ccdc39	(-100699)	Gm9791	(+60511)
LAD555	chr11	98870000	99149999	Gjd3	(-26984)	Top2a	(+14189)
LAD556	chr2	74490000	74769999	Hoxd10	(-61090)	Hoxd11	(-51999)
LAD557	chr4	129130000	129409999	C77080	(-21557)	Sync	(-17617)
LAD558	chr5	115470000	115749999	Rab35	(-21929)	Gcn1l1	(+44746)
LAD559	chr1	86340000	86619999	Ptma	(-46736)	1700019O17Rik	(+53671)
LAD560	chr7	18950000	19229999	Six5	(-4594)
LAD561	chr1	63040000	63319999	Ndufs1	(-3178)	Eef1b2	(+3175)
LAD562	chr8	57380000	57659999	Hmgb2	(+8157)	Galnt7	(+133031)
LAD563	chr13	116280000	116559999	Isl1	(-110312)	Parp8	(+605516)
LAD564	chr19	32120000	32399999	Asah2	(-198531)	Sgms1	(+89316)
LAD565	chr1	113320000	113599999	NONE
LAD566	chr12	82070000	82349999	Sipa1l1	(-101349)	Pcnx	(+349970)
LAD567	chr7	116340000	116619999	Pik3c2a	(-36542)	Nucb2	(-24369)
LAD568	chr1	65130000	65409999	Pth2r	(-41257)	Pikfyve	(+83250)
LAD569	chr10	19090000	19369999	Tnfaip3	(-214590)	Olig3	(-126560)
LAD570	chr13	16070000	16349999	Inhba	(+198149)
LAD571	chr1	24520000	24799999	Gm10222	(-47300)	Lmbrd1	(-18544)
LAD572	chr13	30150000	30429999	Agtr1a	(-46441)	Mboat1	(+153502)
LAD573	chr4	131780000	132059999	Tmem200b	(-1771)
LAD574	chr2	122580000	122859999	Bloc1s6	(-18503)	Slc30a4	(-17361)
LAD575	chr2	95900000	96179999	Lrrc4c	(-278169)
LAD576	chr8	122860000	123139999	Spg7	(-65281)	Ankrd11	(-25207)
LAD577	chr14	87070000	87349999	Tdrd3	(-206639)	Diap3	(-68886)
LAD578	chr9	40640000	40919999	Hspa8	(-20984)	Clmp	(+93988)
LAD579	chr5	125400000	125679999	Tmem132b	(+7582)	Gm4868	(+308740)
LAD580	chr2	146830000	147109999	Xrn2	(-42996)	Plk1s1	(+114136)
LAD581	chr7	43120000	43389999	EU599041	(+31425)	Zfp715	(+56486)
LAD582	chr4	31210000	31479999	Map3k7	(-619097)
LAD583	chr2	166780000	167049999	Cse1l	(+8941)	Stau1	(+81265)
LAD584	chr17	87900000	88169999	Fbxo11	(+30291)	Msh6	(+59950)
LAD585	chr18	42190000	42459999	Pou4f3	(-69539)	Rbm27	(+49647)
LAD586	chr5	77260000	77529999	Igfbp7	(+13045)	Polr2b	(+84853)
LAD587	chr10	31120000	31389999	Hddc2	(-58382)	Gm5422	(+6860)
LAD588	chr4	134090000	134359999	Gm7534	(-21996)	Catsper4	(+2383)
LAD589	chr10	29100000	29369999	Echdc1	(-78500)	9330159F19Rik	(+23357)
LAD590	chr16	57310000	57579999	Filip1l	(+91907)	Cmss1	(+161825)
LAD591	chr1	178220000	178489999	Efcab2	(-50881)	Hnrnpu	(-17203)
LAD592	chr1	85980000	86249999	Htr2b	(-3030)
LAD593	chr10	31430000	31699999	Tpd52l1	(-119079)	Rnf217	(+44184)
LAD594	chr4	86480000	86749999	Haus6	(-2945)
LAD595	chr5	63260000	63529999	3110047P20Rik	(-254451)	Gm17384	(+581177)
LAD596	chr8	92160000	92429999	Irx3	(-493346)	Irx5	(-62796)
LAD597	chr2	43020000	43289999	Lrp1b	(-501402)	Kynu	(-400329)
LAD598	chr5	143460000	143729999	Cyth3	(-27447)	Fam220a	(+46292)
LAD599	chr5	28150000	28419999	Cnpy1	(-74832)	Rbm33	(-32189)
LAD600	chr16	86640000	86909999	Adamts5	(-873875)	N6amt1	(-579185)
LAD601	chr8	90900000	91169999	Gm6658	(-126585)	Rbl2	(-35057)
LAD602	chr4	34050000	34309999	Akirin2	(-370937)	Spaca1	(-129809)
LAD603	chr8	124830000	125089999	Tsnax	(-52997)	Egln1	(-10746)
LAD604	chr2	17970000	18229999	Mllt10	(+44763)	Dnajc1	(+292830)
LAD605	chr5	134070000	134329999	Gtf2ird2	(+15973)	Ncf1	(+29625)
LAD606	chr9	106640000	106899999	Tex264	(-84333)	Rad54l2	(+19213)
LAD607	chr2	83590000	83849999	Itgav	(-4397)
LAD608	chr9	114400000	114659999	Ccr4	(-33456)	Trim71	(+34369)
LAD609	chr9	78370000	78629999	Eef1a1	(-18276)	Slc17a5	(+88041)
LAD610	chr11	87490000	87749999	Rnf43	(-43087)	Hsf5	(+2836)
LAD611	chr1	84690000	84949999	Dner	(-123779)	Trip12	(+19304)
LAD612	chr14	59370000	59629999	Cab39l	(+59019)	Cdadc1	(+97836)
LAD613	chr7	38010000	38269999	1600014C10Rik	(-43217)	Ccne1	(-32466)
LAD614	chr2	168510000	168769999	Nfatc2	(-49740)	Atp9a	(+101800)
LAD615	chr18	73030000	73289999	Dcc	(-808931)	Mex3c	(-413044)
LAD616	chr12	24480000	24739999	Klf11	(-41371)	Grhl1	(+37713)
LAD617	chr3	57420000	57679999	Wwtr1	(+25910)	Tm4sf4	(+124686)
LAD618	chr10	18280000	18539999	Nhsl1	(+2325)	Hebp2	(+136076)
LAD619	chr12	81420000	81679999	Synj2bp	(-17089)	Adam21	(+18474)
LAD620	chr3	88000000	88259999	Mef2d	(-12372)	Iqgap3	(+47949)
LAD621	chr11	29460000	29719999	Rtn4	(-102947)	Rps27a	(-41891)
LAD622	chr3	34570000	34829999	Sox2	(+49995)
LAD623	chr10	114620000	114879999	Trhde	(+51364)
LAD624	chr9	100390000	100649999	Il20rb	(-33212)	Nck1	(+26053)
LAD625	chr15	102980000	103239999	Smug1	(+48002)	Hoxc4	(+75605)
LAD626	chr13	24800000	25059999	Aldh5a1	(+7661)	D130043K22Rik	(+84865)
LAD627	chr8	54480000	54739999	Spata4	(+9219)	Wdr17	(+108679)
LAD628	chr12	34660000	34919999	Hdac9	(-261111)	4921508M14Rik	(+84828)
LAD629	chr9	58840000	59099999	Neo1	(+66441)	Hcn4	(+146488)
LAD630	chr2	18830000	19089999	Pip4k2a	(+38126)	BC061194	(+260977)
LAD631	chr7	137200000	137459999	Ebf3	(-15555)	9430038I01Rik	(+80762)
LAD632	chr14	103340000	103599999	Mycbp2	(-123200)	Scel	(-43341)
LAD633	chr14	70600000	70859999	Npm2	(-76916)	Xpo7	(+36628)
LAD634	chr9	119240000	119499999	Acvr2b	(-32501)	Xylb	(+12619)
LAD635	chr7	87230000	87489999	Nox4	(+113351)	Tyr	(+133411)
LAD636	chr17	46160000	46419999	Dlk2	(-7421)	Tjap1	(-6974)
LAD637	chr13	66890000	67149999	Mterfd1	(-86912)	Zfp712	(+41170)
LAD638	chr13	40710000	40959999	Tfap2a	(-101177)	Gcnt2	(-51758)
LAD639	chr7	127410000	127659999	Srcap	(-24386)	Srcap	(+22008)
LAD640	chr10	116880000	117129999	Lrrc10	(-40341)	Best3	(+18686)
LAD641	chr5	74910000	75159999	Lnx1	(-349213)	Chic2	(+9774)
LAD642	chr10	42410000	42659999	Snx3	(+32969)	Nr2e1	(+48632)
LAD643	chr4	99030000	99279999	Atg4c	(-38934)	Dock7	(-34085)
LAD644	chr8	25140000	25389999	Fgfr1	(-253792)	Tacc1	(-63551)
LAD645	chr9	21910000	22159999	Elavl3	(+17023)	Prkcsh	(+31965)
LAD646	chr9	123340000	123589999	Limd1	(-13701)	Lars2	(+98060)
LAD647	chr9	102540000	102789999	Amotl2	(-52668)	Anapc13	(+38704)
LAD648	chr10	101080000	101329999	Mgat4c	(-476487)	1700017N19Rik	(+612614)
LAD649	chr7	127100000	127349999	Zfp553	(-8061)	2017-09-01	(-6502)
LAD650	chr1	39340000	39589999	Tbc1d8	(+13747)	Rpl31	(+97149)
LAD651	chr2	131090000	131339999	Mavs	(-19105)	Ap5s1	(+4560)
LAD652	chr4	21770000	22019999	Faxc	(-36331)	Coq3	(+15327)
LAD653	chr18	20650000	20899999	B4galt6	(-28596)	Trappc8	(+121078)
LAD654	chr15	38900000	39149999	Cthrc1	(-51932)	Fzd6	(+18667)
LAD655	chr19	29470000	29719999	Ermp1	(+53415)	C030046E11Rik	(+72718)
LAD656	chr7	80810000	81059999	Nmb	(-29924)	Sec11a	(+12780)
LAD657	chr7	12800000	13049999	2310014L17Rik	(-2416)
LAD658	chr9	71530000	71779999	Myzap	(-62640)	Cgnl1	(+116602)
LAD659	chr13	93260000	93509999	Homer1	(+76966)	Jmy	(+114808)
LAD660	chr12	59760000	60009999	Fbxo33	(-665275)
LAD661	chr2	152670000	152919999	Bcl2l1	(+35666)	Cox4i2	(+39906)
LAD662	chr16	20480000	20729999	Alg3	(+5768)	Vwa5b2	(+15418)
LAD663	chr10	56360000	56609999	Gm9956	(-260134)	Gja1	(+107700)
LAD664	chr14	69710000	69959999	Rhobtb2	(-29470)	Pebp4	(-5420)
LAD665	chr3	118690000	118939999	Dpyd	(+252871)	Ptbp2	(+968388)
LAD666	chr8	81220000	81469999	Inpp4b	(-370200)	Usp38	(-330094)
LAD667	chr2	160550000	160799999	Plcg1	(-56310)	Top1	(+29112)
LAD668	chr17	56470000	56719999	Safb	(+9941)	2410015M20Rik	(+14771)
LAD669	chr10	17970000	18219999	Reps1	(+39060)	Ect2l	(+115890)
LAD670	chr13	77970000	78219999	Pou5f2	(+72087)	Nr2f1	(+104757)
LAD671	chr16	62680000	62929999	Nsun3	(-18223)	Stx19	(-9676)
LAD672	chr16	90380000	90629999	1110008E08Rik	(-49164)	Hunk	(+118603)
LAD673	chr15	95760000	96009999	Arid2	(-402573)	A130051J06Rik	(-93358)
LAD674	chr9	35110000	35349999	Srpr	(+18845)	Fam118b	(+37777)
LAD675	chr17	28290000	28529999	Tulp1	(-44852)	Fkbp5	(+107524)
LAD676	chr3	108960000	109199999	Slc25a54	(-469)
LAD677	chr5	23660000	23899999	Pus7	(-442)
LAD678	chr4	74170000	74409999	Kdm4c	(+38064)	3110001D03Rik	(+988305)
LAD679	chr8	38980000	39219999	Tusc3	(+94133)	Msr1	(+542678)
LAD680	chr16	4080000	4319999	Trap1	(-122173)	Crebbp	(+13404)
LAD681	chr7	27430000	27669999	2310022A10Rik	(-3295)	Pld3	(+3218)
LAD682	chr19	53920000	54159999	Adra2a	(-5182)	Shoc2	(+95124)
LAD683	chr14	78900000	79139999	Vwa8	(+170822)	Zfp957	(+227296)
LAD684	chr1	163820000	164059999	Scyl3	(+10235)	BC055324	(+54796)
LAD685	chr2	107450000	107689999	Kcna4	(+279361)
LAD686	chr11	117190000	117429999	Gm11733	(-174368)	2017-09-09	(+110339)
LAD687	chr4	75230000	75469999	3110001D03Rik	(-71695)
LAD688	chr9	55380000	55619999	Etfa	(+12243)	AI118078	(+173051)
LAD689	chr10	41450000	41689999	Cd164	(+50500)	Ccdc162	(+139300)
LAD690	chr2	38990000	39229999	Golga1	(-44459)	Scai	(+80730)
LAD691	chr6	53150000	53389999	Creb5	(-303384)	Jazf1	(-201369)
LAD692	chr3	84390000	84629999	Fhdc1	(-30509)	Arfip1	(+72625)
LAD693	chr12	14000000	14239999	Fam84a	(+32038)	Nbas	(+850873)
LAD694	chr9	59460000	59699999	Parp6	(-37284)	Celf6	(+1663)
LAD695	chr15	79320000	79559999	Tmem184b	(-36697)	Csnk1e	(+1999)
LAD696	chr7	132720000	132959999	Fam53b	(-26472)	Mettl10	(+12673)
LAD697	chr7	92660000	92899999	Rab30	(+38397)	4632434I11Rik	(+94213)
LAD698	chr13	119590000	119819999	Hmgcs1	(+14538)	Nim1	(+50882)
LAD699	chr4	147390000	147619999	Gm16503	(-35218)	Gm13152	(+12583)
LAD700	chr19	45730000	45959999	Kcnip2	(-28939)	9130011E15Rik	(+153488)
LAD701	chr1	58390000	58619999	Orc2	(+109)
LAD702	chr1	4470000	4699999	Sox17	(-88587)	Mrpl15	(+200739)
LAD703	chr18	5880000	6109999	Arhgap12	(+141098)	Zeb1	(+403140)
LAD704	chr17	36820000	37049999	Rnf39	(-7918)	Trim31	(+36882)
LAD705	chr7	118020000	118249999	Arl6ip1	(-5375)	Smg1	(+108637)
LAD706	chr8	107360000	107589999	Rps26-ps1	(-35415)	Psmd7	(+113482)
LAD707	chr5	23960000	24189999	Fam126a	(-44310)	Klhl7	(-25590)
LAD708	chr11	6480000	6709999	Nacad	(+11053)	Ccm2	(+48113)
LAD709	chr7	6640000	6869999	Usp29	(-206160)	Peg3	(-24579)
LAD710	chr6	100760000	100989999	Ppp4r2	(+41362)	Pdzrn3	(+502897)
LAD711	chr9	88330000	88559999	Snx14	(-6049)	Syncrip	(+37555)
LAD712	chr12	80480000	80709999	Slc39a9	(-49215)	Galnt16	(+76010)
LAD713	chr11	25640000	25869999	5730522E02Rik	(+15570)
LAD714	chr17	24060000	24289999	Atp6v0c	(-5539)	Tbc1d24	(+30562)
LAD715	chr18	41750000	41979999	Prelid2	(+86194)
LAD716	chr1	33590000	33819999	Rab23	(-14882)	1700001G17Rik	(+35157)
LAD717	chr12	49670000	49899999	Gm9804	(+383723)	Prkd1	(+864223)
LAD718	chr3	77340000	77569999	NONE
LAD719	chr4	148440000	148669999	Exosc10	(-3429)
LAD720	chr13	48380000	48609999	Zfp169	(+18394)	Id4	(+233573)
LAD721	chr2	38720000	38949999	Nr5a1	(-122766)	Nr6a1	(+92688)
LAD722	chr6	83660000	83889999	Tex261	(+812)
LAD723	chr3	45330000	45559999	Pcdh10	(+66602)
LAD724	chr3	108260000	108489999	Psrc1	(-8859)	Mybphl	(+10089)
LAD725	chr5	145060000	145289999	Cpsf4	(+7776)	Atp5j2	(+17062)
LAD726	chr13	60030000	60259999	Zcchc6	(-321853)	Gas1	(+32365)
LAD727	chr9	3260000	3479999	Cwf19l2	(-34085)	Alkbh8	(+34522)
LAD728	chr6	64910000	65129999	Smarcad1	(-22667)	Atoh1	(+290854)
LAD729	chr5	103710000	103929999	Aff1	(+65427)	Klhl8	(+91259)
LAD730	chr8	121540000	121759999	Zcchc14	(+2901)	Map1lc3b	(+59639)
LAD731	chr17	85200000	85419999	Six3	(-310914)	Camkmt	(+219274)
LAD732	chr15	97170000	97389999	Amigo2	(-32713)	Rpap3	(+425822)
LAD733	chr12	36360000	36579999	Meox2	(-638540)	D630036H23Rik	(-87819)
LAD734	chr11	110330000	110549999	Kcnj16	(-528033)	Map2k6	(+40878)
LAD735	chr19	25350000	25569999	Dmrt1	(-45618)	Kank1	(+223025)
LAD736	chr1	16090000	16309999	Rdh10	(+94226)	Stau2	(+319306)
LAD737	chr11	20530000	20749999	Sertad2	(+96666)	Aftph	(+101589)
LAD738	chr2	73000000	73219999	Gm11084	(-123284)	Ola1	(+104447)
LAD739	chr1	95250000	95469999	Fam174a	(+46372)	St8sia4	(+307594)
LAD740	chr11	82740000	82959999	Rffl	(+21210)	Lig3	(+68797)
LAD741	chr7	45800000	46019999	Emp3	(+10849)	Tmem143	(+13059)
LAD742	chr17	68920000	69139999	Epb4.1l3	(-126810)	Tmem200c	(+192864)
LAD743	chr16	75040000	75259999	Robo2	(-739011)	Lipi	(+436056)
LAD744	chr15	96640000	96859999	Slc38a2	(-50302)	Gm8888	(+17141)
LAD745	chr4	123020000	123239999	Ppie	(+9951)	Oxct2b	(+13752)
LAD746	chr2	121530000	121749999	Wdr76	(+133217)	Frmd5	(+167087)
LAD747	chr8	41240000	41459999	Asah1	(+24773)	Pcm1	(+110241)
LAD748	chr7	118440000	118659999	Coq7	(-16644)	Tmc7	(+34736)
LAD749	chr17	45470000	45689999	Hsp90ab1	(-6729)	Slc29a1	(+13640)
LAD750	chr2	164740000	164959999	Neurl2	(-16544)	Pltp	(+7542)
LAD751	chr9	122310000	122529999	Topaz1	(-327346)	Abhd5	(+68392)
LAD752	chr15	79600000	79819999	Gtpbp1	(+19105)	Sun2	(+32536)
LAD753	chr17	74250000	74459999	Slc30a6	(-40608)	Spast	(+16013)
LAD754	chr5	114960000	115169999	Sppl3	(+53863)	Acads	(+54346)
LAD755	chr11	115500000	115709999	Gga3	(-949)
LAD756	chr5	114100000	114309999	Acacb	(+58465)	Foxn4	(+68807)
LAD757	chr12	72650000	72859999	Dhrs7	(-90172)	Ppm1a	(-6211)
LAD758	chr13	17700000	17909999	Cdk13	(+97)
LAD759	chr17	46800000	47009999	Prph2	(-5459)	Tbcc	(+14379)
LAD760	chr5	120490000	120699999	Iqcd	(+5977)	1110008J03Rik	(+17589)
LAD761	chr4	14770000	14979999	Tmem55a	(+10924)	Necab1	(+274131)
LAD762	chr15	96900000	97109999	Gm8888	(-237859)	Slc38a4	(+50956)
LAD763	chr5	9060000	9269999	Dmtf1	(-3282)
LAD764	chr6	12210000	12419999	Gm6578	(-205417)	Thsd7a	(+434253)
LAD765	chr14	75620000	75829999	Cog3	(+29493)	4930564B18Rik	(+82741)
LAD766	chr9	8440000	8649999	Trpc6	(+804)
LAD767	chr18	32080000	32289999	Ercc3	(-55300)	Map3k2	(+21911)
LAD768	chr15	72980000	73189999	Trappc9	(-23796)	Chrac1	(-5392)
LAD769	chr5	8290000	8499999	Adam22	(-27018)	Dbf4	(+27716)
LAD770	chr13	3620000	3829999	Calml3	(+79318)	Asb13	(+90968)
LAD771	chr19	15790000	15999999	Psat1	(+30059)
LAD772	chr16	50690000	50899999	5330426P16Rik	(-62257)
LAD773	chr12	31890000	32099999	Hbp1	(-44465)	Prkar2b	(+66296)
LAD774	chr3	124260000	124469999	Tram1l1	(+43963)	1700006A11Rik	(+61039)
LAD775	chr9	77380000	77589999	Mlip	(-137130)	Lrrc1	(+59059)
LAD776	chr3	27120000	27329999	Tnfsf10	(-92028)	Nceh1	(+42035)
LAD777	chr1	123440000	123649999	Dpp10	(+500559)
LAD778	chr3	128270000	128479999	Pitx2	(-838675)	Gm10650	(+336306)
LAD779	chr3	106120000	106319999	Chi3l4	(-493)
LAD780	chr6	49070000	49269999	Igf2bp3	(+44954)	Malsu1	(+96205)
LAD781	chr12	58880000	59079999	Clec14a	(-710742)	Sec23a	(+32017)
LAD782	chr1	52380000	52579999	Gls	(-246777)	Nab1	(+20679)
LAD783	chr15	84790000	84989999	Phf21b	(-33951)	Nup50	(-33428)
LAD784	chr15	80930000	81129999	Sgsm3	(+52235)	Mkl1	(+75083)
LAD785	chr12	30760000	30959999	Fam150b	(-24322)	Tmem18	(+275557)
LAD786	chr18	59520000	59719999	Gm4951	(-592080)	Chsy3	(+444599)
LAD787	chr11	20290000	20489999	Sertad2	(-153334)	Slc1a4	(-57287)
LAD788	chr1	16500000	16699999	Stau2	(-80694)	Ube2w	(+19286)
LAD789	chr1	165040000	165239999	Xcl1	(-204473)	Tbx19	(+20773)
LAD790	chr17	56810000	57009999	Mllt1	(+25388)	1700061G19Rik	(+34523)
LAD791	chr14	26770000	26969999	Asb14	(-24557)	Dnahc12	(+176726)
LAD792	chr8	116570000	116769999	Cdyl2	(+62991)	Dynlrb2	(+164985)
LAD793	chr2	82510000	82709999	Fsip2	(-333634)	Zfp804a	(+556778)
LAD794	chr13	26450000	26649999	Hdgfl1	(+220165)
LAD795	chr4	71410000	71609999	Megf9	(-975072)	Gm11232	(+247965)
LAD796	chr1	47250000	47449999	Slc39a10	(-495954)
LAD797	chr13	17990000	18189999	Vdac3-ps1	(-58371)	Pou6f2	(+82554)
LAD798	chr14	96780000	96979999	Klhl1	(-360898)
LAD799	chr12	55790000	55989999	Brms1l	(+53634)	Mbip	(+455894)
LAD800	chr4	108740000	108939999	Kti12	(-7857)	Txndc12	(+5399)
LAD801	chr2	73790000	73989999	Chn1	(-114654)	Atf2	(+2614)
LAD802	chr11	54350000	54549999	Rapgef6	(-72847)	Fnip1	(+11801)
LAD803	chr8	40490000	40689999	Mtmr7	(+44776)	Vps37a	(+78217)
LAD804	chr16	65530000	65729999	Vgll3	(-185633)	Chmp2b	(-67303)
LAD805	chr12	68480000	68679999	Rps29	(+579186)
LAD806	chr1	16970000	17169999	Jph1	(+27889)	Ly96	(+381544)
LAD807	chr11	94490000	94689999	Acsf2	(+11871)	Chad	(+24953)
LAD808	chr5	117960000	118159999	Gm9754	(-5360)	Tesc	(+32257)
LAD809	chr2	157260000	157459999	Ghrh	(-13345)	Manbal	(-7594)
LAD810	chr1	167490000	167689999	Lrrc52	(-123220)	Rxrg	(-8384)
LAD811	chr3	19130000	19329999	Mtfr1	(+41890)	Pde7a	(+81322)
LAD812	chr7	28870000	29069999	Actn4	(-7660)	Eif3k	(+11814)
LAD813	chr6	136640000	136839999	Plbd1	(-78072)	Gucy2c	(+41765)
LAD814	chr7	122250000	122449999	Cacng3	(-320492)	Prkcb	(+60703)
LAD815	chr5	146190000	146379999	Wasf3	(-99985)	Cdk8	(+53712)
LAD816	chr5	119660000	119849999	Tbx5	(-79663)	Tbx3	(+83982)
LAD817	chr11	88930000	89119999	Trim25	(+25624)	Dgke	(+41850)
LAD818	chr6	58590000	58779999	Herc3	(-148700)	Abcg2	(+88329)
LAD819	chr6	13860000	14049999	2610001J05Rik	(-83482)	Ppp1r3a	(+800274)
LAD820	chr6	73890000	74079999	4931417E11Rik	(-515333)
LAD821	chr6	14340000	14529999	2610001J05Rik	(-563482)	Ppp1r3a	(+320274)
LAD822	chr13	81620000	81809999	Polr3g	(-3987)	Mblac2	(+3583)
LAD823	chr16	49040000	49229999	Myh15	(+77514)	Gm5407	(+162394)
LAD824	chr13	99920000	100109999	Mccc2	(+639)
LAD825	chr9	66970000	67159999	Tpm1	(-15594)	Tln2	(+494703)
LAD826	chr2	164010000	164199999	Stk4	(+30862)	Kcns1	(+66113)
LAD827	chr7	113440000	113629999	Far1	(+21166)	Gm5600	(+173200)
LAD828	chr2	150510000	150699999	Apmap	(+3567)	Cst7	(+34585)
LAD829	chr4	135410000	135599999	Stpg1	(+9013)	Grhl3	(+68630)
LAD830	chr3	40660000	40849999	Plk4	(-45019)	Hspa4l	(+9570)
LAD831	chr8	84150000	84339999	Zswim4	(-7958)	D8Ertd738e	(+4761)
LAD832	chr13	77010000	77199999	Ankrd32	(+30473)	Mctp1	(+525326)
LAD833	chr8	95700000	95889999	Cnot1	(+12462)	Setd6	(+79068)
LAD834	chr10	7120000	7309999	Cnksr3	(-2763)
LAD835	chr8	3360000	3549999	Pex11c	(+12680)	Arhgef18	(+61962)
LAD836	chr13	12140000	12329999	Ryr2	(-128055)	Mtr	(+23113)
LAD837	chr19	34120000	34309999	Stambpl1	(+22771)	Acta2	(+40336)
LAD838	chr9	92210000	92399999	1700057G04Rik	(-4377)
LAD839	chr1	76360000	76549999	Slc4a3	(+908734)
LAD840	chr3	67200000	67389999	Mlf1	(-79148)	Rsrc1	(+309328)
LAD841	chr5	111260000	111449999	Mn1	(-62442)	Pitpnb	(+24237)
LAD842	chr3	53750000	53939999	Gm10985	(-86)
LAD843	chr5	30100000	30289999	Gpr113	(+10722)	Hadhb	(+39728)
LAD844	chr2	105650000	105839999	Pax6	(+68872)	Elp4	(+159564)
LAD845	chr11	39670000	39859999	Mat2b	(+927774)
LAD846	chr5	135610000	135799999	Por	(+15964)	Tmem120a	(+39271)
LAD847	chr2	165700000	165889999	Zmynd8	(+63173)	Eya2	(+139702)
LAD848	chr2	54040000	54229999	Galnt13	(-301387)	Rprm	(-49448)
LAD849	chr2	118870000	119059999	Chst14	(+38503)	Ccdc32	(+64393)
LAD850	chr2	126690000	126879999	Usp50	(-1556)
LAD851	chr15	43780000	43969999	Tmem74	(-4971)
LAD852	chr9	9080000	9269999	Arhgap42	(+64101)	Gm16485	(+203209)
LAD853	chr13	108370000	108559999	Pde4d	(-189177)	Depdc1b	(+148668)
LAD854	chr2	57460000	57649999	Galnt5	(-442884)	Gpd2	(+317322)
LAD855	chr1	124770000	124959999	Dpp10	(-819441)	Actr3	(+570727)
LAD856	chr11	55360000	55549999	Sparc	(-34920)	Atox1	(+6239)
LAD857	chr2	156140000	156329999	Cnbd2	(-77299)	Phf20	(+38358)
LAD858	chr13	95210000	95399999	Pde8b	(-81934)	Zbed3	(-20237)
LAD859	chr9	49340000	49529999	Ankk1	(-7979)	Ttc12	(+51225)
LAD860	chr13	12760000	12939999	Prl2c3	(-49922)	Prl2c2	(+155383)
LAD861	chr2	3050000	3229999	Nmt2	(-144212)	Fam171a1	(+21618)
LAD862	chr6	136420000	136599999	E330021D16Rik	(-108170)	Atf7ip	(-8851)
LAD863	chr8	73850000	74029999	Isx	(-932719)	Large	(-586460)
LAD864	chr8	109770000	109949999	Ap1g1	(-3108)
LAD865	chr6	122750000	122929999	C3ar1	(+16161)	Foxj2	(+20086)
LAD866	chr17	23700000	23879999	Flywch2	(-3919)
LAD867	chr11	20070000	20249999	Actr2	(-47087)	Rab1	(-41602)
LAD868	chr5	143230000	143409999	E130309D02Rik	(-4640)
LAD869	chr10	61600000	61779999	Tysnd1	(-5514)	Sar1a	(+9690)
LAD870	chr18	38460000	38639999	Spry4	(+51268)	Ndfip1	(+131025)
LAD871	chr8	99780000	99959999	A330008L17Rik	(+453358)
LAD872	chr1	157650000	157829999	Sec16b	(+233272)	Fam5b	(+616260)
LAD873	chr5	137510000	137689999	Mospd3	(+1044)	Tfr2	(+30149)
LAD874	chr9	86680000	86859999	Prss35	(+26351)	Snap91	(+110449)
LAD875	chr18	36270000	36449999	Cystm1	(+11226)	Pfdn1	(+94495)
LAD876	chr15	28620000	28799999	Dnahc5	(+506248)
LAD877	chr2	57230000	57409999	Galnt5	(-677884)	Gpd2	(+82322)
LAD878	chr15	96190000	96369999	A130051J06Rik	(-488358)	Arid2	(-7573)
LAD879	chr17	42980000	43159999	Gpr110	(-200329)	Tnfrsf21	(+53445)
LAD880	chr4	126020000	126199999	Eva1b	(-37744)	Stk40	(+6043)
LAD881	chr16	91140000	91319999	Olig1	(-39769)	Olig2	(+4450)
LAD882	chr1	175020000	175199999	Grem2	(-188181)	Rgs7	(+381130)
LAD883	chr5	23390000	23569999	Mll5	(+45551)	Srpk2	(+136571)
LAD884	chr4	83780000	83959999	Ccdc171	(+344455)	Bnc2	(+805086)
LAD885	chr19	60960000	61139999	Gm7102	(+126309)	Grk5	(+160251)
LAD886	chr8	27100000	27279999	Rab11fip1	(-15354)	Got1l1	(+12547)
LAD887	chr7	90980000	91159999	Tmem126b	(-593999)	Dlg2	(-20706)
LAD888	chr13	23360000	23539999	Abt1	(-26134)	Btn1a1	(+15875)
LAD889	chr17	22670000	22849999	Gm9805	(+70229)	Zfp945	(+107134)
LAD890	chr3	25560000	25739999	Gm10259	(-437280)	Nlgn1	(+483734)
LAD891	chr17	77800000	77979999	Crim1	(-310248)
LAD892	chr3	63820000	63999999	Plch1	(-59009)	E130311K13Rik	(+19472)
LAD893	chr6	16050000	16229999	Mdfic	(+419339)	Tfec	(+758441)
LAD894	chr7	107290000	107469999	Olfml1	(-187446)	Syt9	(+9210)
LAD895	chr1	46810000	46989999	Slc39a10	(-45954)
LAD896	chr12	42810000	42989999	NONE
LAD897	chr18	51300000	51479999	Prr16	(+272102)	Gm4950	(+475881)
LAD898	chr9	51590000	51769999	Arhgap20	(-85352)	Gm7293	(+58575)
LAD899	chr18	20420000	20599999	Dsg3	(-304)
LAD900	chr4	124950000	125129999	Gnl2	(+10008)	Dnali1	(+25703)
LAD901	chr11	17680000	17859999	Etaa1	(+183875)	C1d	(+512406)
LAD902	chr17	67910000	68089999	Arhgap28	(+4120)	Lama1	(+302735)
LAD903	chr1	109430000	109599999	Cdh7	(-467710)
LAD904	chr9	90350000	90519999	Tbc1d2b	(-164231)	Zic1	(+930768)
LAD905	chr17	87620000	87789999	Msh2	(+32670)	Kcnk12	(+92994)
LAD906	chr17	21450000	21619999	Zfp52	(-20046)	Zfp53	(+43744)
LAD907	chr7	35480000	35649999	Nudt19	(-8696)	Rgs9bp	(+20582)
LAD908	chr3	9210000	9379999	Zbtb10	(+44398)	Zfp704	(+315085)
LAD909	chr14	61650000	61819999	Kcnrg	(+127518)	Dleu7	(+557979)
LAD910	chr8	85280000	85449999	Mylk3	(+324)
LAD911	chr16	33670000	33839999	Muc13	(-39037)	Heg1	(+70534)
LAD912	chr11	60390000	60559999	Alkbh5	(-62978)	Myo15	(+5661)
LAD913	chr15	100590000	100759999	Bin2	(-5447)	Cela1	(+12920)
LAD914	chr13	21150000	21319999	Trim27	(+54787)	Gpx5	(+57686)
LAD915	chr2	86770000	86939999	Olfr1095	(-3304)
LAD916	chr15	34020000	34189999	Laptm4b	(-133026)	Mtdh	(+22281)
LAD917	chr8	3120000	3289999	Insr	(+74617)
LAD918	chr2	180560000	180729999	Tcfl5	(-2292)
LAD919	chr5	136840000	137009999	Fis1	(-37077)	Rabl5	(+16850)
LAD920	chr18	29680000	29849999	Pik3c3	(-507747)
LAD921	chr10	89650000	89819999	Actr6	(-2705)
LAD922	chr2	112240000	112409999	Emc4	(+43027)	Slc12a6	(+58181)
LAD923	chr16	89780000	89949999	Krtap11-1	(-293817)	Tiam1	(+109699)
LAD924	chr1	119770000	119939999	Ptpn4	(-17387)	Tmem177	(+58208)
LAD925	chr13	54520000	54689999	Cltb	(+6344)	Higd2a	(+14793)
LAD926	chr17	93640000	93809999	Adcyap1	(+525578)
LAD927	chr18	38250000	38419999	Gnpda1	(+4003)	Rnf14	(+38195)
LAD928	chr7	28270000	28439999	Rps16	(+4348)	Plekhg2	(+17233)
LAD929	chr8	119180000	119349999	Hsbp1	(-79538)	Cdh13	(+981267)
LAD930	chr11	70870000	71039999	Nup88	(+14962)	Rabep1	(+110222)
LAD931	chr10	126690000	126859999	Xrcc6bp1	(+126371)	Lrig3	(+808781)
LAD932	chr5	142300000	142469999	Foxk1	(-16497)
LAD933	chr10	34860000	35029999	Frk	(+461600)	Amd2	(+766891)
LAD934	chr4	6330000	6499999	Nsmaf	(+39271)	Sdcbp	(+49350)
LAD935	chr6	64580000	64749999	Atoh1	(-64146)
LAD936	chr13	119320000	119489999	Nnt	(+3997)	Fgf10	(+690301)
LAD937	chr11	107560000	107729999	Cacng1	(+71522)	Helz	(+97040)
LAD938	chr7	28480000	28649999	Nccrp1	(-17746)	Samd4b	(+33144)
LAD939	chr6	58830000	58999999	Nap1l5	(-7874)	Fam13a	(+109549)
LAD940	chr14	69080000	69249999	Nkx2-6	(-6576)	Stc1	(+135711)
LAD941	chr1	100890000	101059999	NONE
LAD942	chr17	3200000	3369999	Tiam2	(-41573)	Scaf8	(+170028)
LAD943	chr11	14650000	14809999	NONE
LAD944	chr2	23080000	23239999	Mastl	(-3976)	Yme1l1	(+3631)
LAD945	chr4	135210000	135369999	Clic4	(-17186)	Srrm1	(+63244)
LAD946	chr1	59840000	59999999	Fam117b	(+6994)	Ica1l	(+123087)
LAD947	chr16	61380000	61539999	Epha6	(-854752)
LAD948	chr4	99620000	99779999	Alg6	(-15665)	Foxd3	(+43701)
LAD949	chr19	47610000	47769999	Col17a1	(+2094)	Slk	(+109981)
LAD950	chr3	119470000	119629999	Ptbp2	(+233388)	Dpyd	(+987871)
LAD951	chr2	3870000	4029999	Frmd4a	(-202872)	Fam107b	(+236542)
LAD952	chr7	94150000	94309999	NONE
LAD953	chr5	3930000	4089999	Akap9	(+81726)	Cyp51	(+94746)
LAD954	chr7	30760000	30919999	Ffar2	(-16225)	Ffar3	(+16178)
LAD955	chr15	94510000	94669999	Twf1	(-121)
LAD956	chr7	24380000	24539999	Plaur	(-2500)
LAD957	chr13	67720000	67879999	Zfp273	(-13740)	Zfp493	(+20246)
LAD958	chr11	50320000	50479999	Hnrnph1	(+23010)	Rufy1	(+31125)
LAD959	chr13	51070000	51229999	Nxnl2	(-21025)	Spin1	(+49120)
LAD960	chr16	36860000	37019999	Hcls1	(+5017)	Fbxo40	(+50467)
LAD961	chr1	163040000	163199999	Mroh9	(-34330)	Prrx1	(+193710)
LAD962	chr5	67200000	67359999	Slc30a9	(-26955)	Tmem33	(+19435)
LAD963	chr8	71540000	71699999	Colgalt1	(+8976)	Unc13a	(+51757)
LAD964	chr7	19720000	19879999	Cblc	(-3191)
LAD965	chr18	40180000	40339999	Kctd16	(+1639)
LAD966	chr13	90160000	90319999	Gm21726	(-343400)	Xrcc4	(-150392)
LAD967	chr1	107860000	108019999	Serpinb8	(+349994)
LAD968	chr11	98670000	98829999	Thra	(+8127)	Nr1d1	(+25333)
LAD969	chr5	99950000	100109999	Hnrpdl	(+9222)	4930524J08Rik	(+50939)
LAD970	chr8	62260000	62419999	Spock3	(-611361)	Anxa10	(-216888)
LAD971	chr1	85770000	85929999	Itm2c	(-44281)	Cab39	(+56559)
LAD972	chr18	36650000	36809999	Cd14	(-3264)
LAD973	chr9	87510000	87669999	4922501C03Rik	(-334464)	Tbx18	(+141260)
LAD974	chr12	45590000	45749999	Stxbp6	(-595888)
LAD975	chr12	98630000	98789999	Ptpn21	(+24645)	Spata7	(+81843)
LAD976	chr11	32110000	32269999	Il9r	(+10236)	Nsg2	(+189537)
LAD977	chr4	52710000	52869999	Olfr275	(-35399)	4930547C10Rik	(+182794)
LAD978	chr13	35730000	35889999	Rpp40	(+96359)	Cdyl	(+150138)
LAD979	chr10	24120000	24279999	Moxd1	(-23517)	Stx7	(+50683)
LAD980	chr5	106560000	106719999	Barhl2	(-181560)	Zfp644	(+56830)
LAD981	chr17	69710000	69869999	Dlgap1	(-634794)	A330050F15Rik	(+350674)
LAD982	chr12	98830000	98989999	Ttc8	(-10612)	Eml5	(-8516)
LAD983	chr12	118170000	118329999	Dnahc11	(-50957)	Sp4	(+51440)
LAD984	chr13	42850000	43009999	Tbc1d7	(+241501)	Phactr1	(+247302)
LAD985	chr6	139500000	139659999	Rergl	(-78091)	Pik3c2g	(-41888)
LAD986	chr3	158520000	158679999	Depdc1a	(-895433)	Lrrc7	(-37779)
LAD987	chr13	15870000	16029999	Inhba	(-61851)	Gli3	(+486020)
LAD988	chr1	153020000	153179999	Lamc2	(+86447)	Nmnat2	(+144899)
LAD989	chr5	113070000	113229999	Crybb3	(-68890)	2900026A02Rik	(+13351)
LAD990	chr3	23710000	23869999	Gm7536	(-543046)
LAD991	chr8	40290000	40449999	Zdhhc2	(-53815)	Micu3	(+62542)
LAD992	chr4	123870000	124029999	Rragc	(+32554)	3100002H09Rik	(+660803)
LAD993	chr8	117260000	117419999	Plcg2	(-158291)	Cmip	(+82981)
LAD994	chr13	13910000	14069999	Gm18856	(-24140)	Tbce	(+49638)
LAD995	chr6	140940000	141099999	Pde3a	(-229269)	Gm11077	(+290716)
LAD996	chr17	5800000	5949999	Synj2	(-66280)	Snx9	(+33672)
LAD997	chr9	38050000	38199999	Olfr890	(-18137)	Olfr889	(+9308)
LAD998	chr10	62930000	63079999	Hnrnph3	(+18894)	Rufy2	(+24758)
LAD999	chr16	13540000	13689999	Parn	(+53170)	Mkl2	(+358519)
LAD1000	chr13	76560000	76709999	Mctp1	(+55326)	Ankrd32	(+500473)
LAD1001	chr8	64820000	64969999	Tmem192	(-52185)	Klhl2	(-45182)
LAD1002	chr10	62740000	62889999	Ccar1	(-22632)	Tet1	(+84118)
LAD1003	chr3	73650000	73799999	Bche	(-16585)
LAD1004	chr14	26530000	26679999	Arf4	(-33074)	Dennd6a	(+25422)
LAD1005	chr1	60100000	60249999	Nbeal1	(-6495)	Carf	(+69656)
LAD1006	chr17	53540000	53689999	Kat2b	(+48029)	Sgol1	(+74333)
LAD1007	chr10	35120000	35269999	Amd2	(+516891)	Frk	(+711600)
LAD1008	chr10	34310000	34459999	Col10a1	(-4981)
LAD1009	chr4	42950000	43099999	Pigo	(+756)
LAD1010	chr8	31060000	31209999	Tti2	(-15316)	Rnf122	(+23180)
LAD1011	chr1	54420000	54569999	Gtf3c3	(-56029)	Pgap1	(+62684)
LAD1012	chr9	80650000	80799999	Impg1	(-259562)	Htr1b	(+907615)
LAD1013	chr5	52740000	52889999	Anapc4	(-19015)	Zcchc4	(+31945)
LAD1014	chr6	92070000	92219999	Mrps25	(+39033)	Nr2c2	(+53610)
LAD1015	chr3	86200000	86349999	Lrba	(+50310)	Mab21l2	(+273283)
LAD1016	chr17	17520000	17669999	Lnpep	(+29489)	Lix1	(+192328)
LAD1017	chr10	33070000	33219999	Trdn	(+61517)	Clvs2	(+479769)
LAD1018	chr16	79160000	79309999	Tmprss15	(-143908)
LAD1019	chr9	53020000	53169999	AI593442	(-415571)	Ddx10	(+153112)
LAD1020	chr8	83650000	83799999	Ddx39	(+9728)	Cd97	(+16169)
LAD1021	chr4	90430000	90579999	Zfp352	(+286180)	Elavl2	(+894984)
LAD1022	chr3	57740000	57889999	Pfn2	(+32564)	Rnf13	(+78934)
LAD1023	chr16	62000000	62149999	Nsun3	(+711777)
LAD1024	chr7	52350000	52499999	1700015G11Rik	(-409284)
LAD1025	chr2	123730000	123879999	Sema6d	(-805573)
LAD1026	chr1	4740000	4889999	Tcea1	(-43038)	Lypla1	(+7177)
LAD1027	chr8	26910000	27059999	Erlin2	(-38799)	Zfp703	(+7664)
LAD1028	chr1	153220000	153369999	Lamc2	(-108553)	Lamc1	(+37786)
LAD1029	chr10	77590000	77739999	Gm19402	(+25757)	Ube2g2	(+42725)
LAD1030	chr5	29110000	29259999	Shh	(-717899)	Rnf32	(-10997)
LAD1031	chr6	87790000	87939999	Copg1	(-22814)	Cnbp	(-13894)
LAD1032	chr14	61300000	61449999	Ebpl	(-14555)	Kpna3	(+64947)
LAD1033	chr13	114370000	114519999	Ndufs4	(-56906)	Fst	(+13730)
LAD1034	chr1	88620000	88769999	Glrp1	(-185114)	Arl4c	(+7221)
LAD1035	chr2	46610000	46759999	NONE
LAD1036	chr4	128930000	129079999	Rnf19b	(-53271)	Ak2	(+11776)
LAD1037	chr10	14870000	15019999	B230364G03Rik	(-184280)
LAD1038	chr3	140900000	141049999	Gm6214	(-135363)	Pdha2	(+237355)
LAD1039	chr16	15630000	15779999	Prkdc	(+67111)	Mzt2	(+158347)
LAD1040	chr8	44690000	44839999	Fat1	(-185208)
LAD1041	chr13	115710000	115859999	Itga1	(-683036)	Isl1	(+524688)
LAD1042	chr8	48680000	48829999	4930555F03Rik	(-615913)	Tenm3	(-80310)
LAD1043	chr2	170900000	171049999	Dok5	(+243193)
LAD1044	chr3	24390000	24539999	Gm7536	(+131954)	Gm10259	(+747720)
LAD1045	chr2	85460000	85599999	Olfr996	(-49215)	4833423E24Rik	(-10976)
LAD1046	chr16	15850000	15989999	Mzt2	(-56653)	2310008H04Rik	(+226851)
LAD1047	chr16	44280000	44419999	Wdr52	(-44799)	Spice1	(+2879)
LAD1048	chr11	85080000	85219999	1700125H20Rik	(-21096)	Usp32	(-9962)
LAD1049	chr5	18630000	18769999	Magi2	(-527046)	Gnai1	(-339587)
LAD1050	chr9	54370000	54509999	Dmxl2	(+61626)	Gldn	(+153514)
LAD1051	chr19	4980000	5119999	Rin1	(-808)
LAD1052	chr14	75880000	76019999	Kctd4	(-5003)	Tpt1	(+104907)
LAD1053	chr16	20100000	20239999	Yeats2	(+28937)	Map6d1	(+71358)
LAD1054	chr15	97510000	97649999	Amigo2	(-332713)	Rpap3	(+125822)
LAD1055	chr15	99120000	99259999	Kcnh3	(-34976)	Spats2	(+63422)
LAD1056	chr18	58540000	58679999	Isoc1	(-49482)	Slc27a6	(+53743)
LAD1057	chr6	44310000	44449999	Tpk1	(-713722)	Cntnap2	(-680061)
LAD1058	chr4	116520000	116659999	Ccdc17	(-6730)	Gpbp1l1	(+32342)
LAD1059	chr2	49150000	49289999	Orc4	(-270724)	Mbd5	(-25969)
LAD1060	chr1	182020000	182159999	Enah	(-70020)	Srp9	(-34750)
LAD1061	chr13	84570000	84709999	Tmem161b	(+417704)	Gm4076	(+487514)
LAD1062	chr14	10370000	10509999	Fhit	(+722032)
LAD1063	chr8	119910000	120049999	Crispld2	(-12438)	Gm20388	(+69159)
LAD1064	chr14	19680000	19819999	Nid2	(-1257)
LAD1065	chr1	136370000	136509999	Kif14	(-27958)	Ddx59	(+24729)
LAD1066	chr18	86990000	87129999	Gm5096	(-696286)	Cbln2	(+347935)
LAD1067	chr12	43810000	43949999	Dnajb9	(+330068)
LAD1068	chr2	16680000	16819999	Plxdc2	(+393696)	Nebl	(+981043)
LAD1069	chr5	20410000	20549999	Magi2	(-59890)
LAD1070	chr4	126240000	126379999	Adprhl2	(+11703)	Col8a2	(+23207)
LAD1071	chr14	8590000	8729999	Oit1	(-281237)	4930452B06Rik	(+6240)
LAD1072	chr7	59180000	59319999	Ube3a	(+21248)	Snurf	(+755049)
LAD1073	chr17	47880000	48019999	Foxp4	(-25565)	1700122O11Rik	(+88293)
LAD1074	chr5	143880000	144019999	Rsph10b2	(+16938)	Ccz1	(+64853)
LAD1075	chr14	109200000	109339999	Slitrk1	(-355761)
LAD1076	chr2	132490000	132629999	Prokr2	(-174600)	Gpcpd1	(+18248)
LAD1077	chr18	57840000	57979999	Slc12a2	(+31322)	Fbn2	(+299926)
LAD1078	chr13	4030000	4169999	Akr1c18	(+50654)	Akr1c14	(+50989)
LAD1079	chr18	31570000	31709999	Ammecr1l	(-119824)	Sap130	(+5617)
LAD1080	chr7	90690000	90829999	Dlg2	(-330706)	Tmem126b	(-283999)
LAD1081	chr14	83910000	84049999	Pcdh17	(-463563)
LAD1082	chr2	78280000	78419999	Ube2e3	(-519047)	Cwc22	(-403625)
LAD1083	chr2	84180000	84319999	Calcrl	(+175411)	Gm13691	(+259447)
LAD1084	chr14	10630000	10769999	Fhit	(+462032)
LAD1085	chr5	54790000	54929999	Stim2	(+861583)
LAD1086	chr4	8150000	8289999	Car8	(+19041)
LAD1087	chr5	110760000	110899999	Ulk1	(-19903)	Hscb	(+9777)
LAD1088	chr14	75440000	75579999	Siah3	(+54018)	Spert	(+83116)
LAD1089	chr2	47310000	47449999	NONE
LAD1090	chr11	25310000	25449999	5730522E02Rik	(+390570)
LAD1091	chr16	16230000	16369999	Yars2	(-2978)
LAD1092	chr13	21780000	21919999	Zfp184	(-95112)	Hist1h2br	(+16257)
LAD1093	chr5	87450000	87589999	Ugt2a1	(-29129)	Sult1b1	(+16222)
LAD1094	chr19	27570000	27709999	D19Bwg1357e	(-210180)	Rfx3	(+342948)
LAD1095	chr18	48590000	48729999	Gm5506	(+614665)
LAD1096	chr2	110590000	110729999	Muc15	(-61340)	Slc5a12	(+62702)
LAD1097	chr18	61110000	61249999	Hmgxb3	(-2950)
LAD1098	chr15	93200000	93339999	Gxylt1	(+5161)	Pdzrn4	(+873085)
LAD1099	chr2	22740000	22879999	Pdss1	(-85522)	Apbb1ip	(+35906)
LAD1100	chr15	3960000	4099999	Plcxd3	(-345504)	Oxct1	(+3617)
LAD1101	chr2	114320000	114459999	Zfp770	(-188531)	Atpbd4	(+264964)
LAD1102	chr4	126430000	126569999	Ago1	(-31417)	Ago4	(+33472)
LAD1103	chr1	99910000	100049999	Cntnap5b	(+207235)
LAD1104	chr7	27120000	27259999	Mia	(-8851)	BC024978	(-5781)
LAD1105	chr4	134410000	134549999	Paqr7	(-17004)	Stmn1	(+11680)
LAD1106	chr3	56270000	56409999	Nbea	(-156299)	F830104G03Rik	(+550593)
LAD1107	chr8	124650000	124789999	Arv1	(-2139)	Ttc13	(+1972)
LAD1108	chr17	89630000	89769999	Fshr	(-499388)	Gm10184	(+210449)
LAD1109	chr6	57690000	57829999	Lancl2	(+57364)	Vopp1	(+65154)
LAD1110	chr4	71220000	71359999	Megf9	(-755072)	Gm11232	(+467965)
LAD1111	chr10	77880000	78019999	Lrrc3	(-47464)	Trpm2	(+19854)
LAD1112	chr2	17780000	17919999	Nebl	(-118957)	H2afb1	(+146946)
LAD1113	chr6	14170000	14299999	2610001J05Rik	(-363482)	Ppp1r3a	(+520274)
LAD1114	chr1	8080000	8209999	Sntg1	(+658943)
LAD1115	chr1	58730000	58859999	Casp8	(-374)
LAD1116	chr10	62560000	62689999	Ddx21	(-22702)	Ddx50	(+26218)
LAD1117	chr5	129660000	129789999	Gbas	(-63)
LAD1118	chr11	14300000	14429999	NONE
LAD1119	chr16	69750000	69879999	Speer2	(+48744)
LAD1120	chr4	79030000	79159999	NONE
LAD1121	chr15	39850000	39979999	Dpys	(-57533)	Lrp12	(+28788)
LAD1122	chr1	31910000	32039999	Khdrbs2	(-197806)	Gm6489	(+688055)
LAD1123	chr19	34830000	34959999	Kif20b	(-27358)	Pank1	(-15545)
LAD1124	chr4	25740000	25869999	Fut9	(-4854)
LAD1125	chr9	6140000	6269999	Pdgfd	(+36388)	Ddi1	(+61547)
LAD1126	chr1	13740000	13869999	Xkr9	(+136229)	Eya1	(+505199)
LAD1127	chr4	141400000	141529999	Zbtb17	(+20346)	Spen	(+73597)
LAD1128	chr10	27870000	27999999	Lama2	(-318058)	Ptprk	(-139820)
LAD1129	chr1	128320000	128449999	Mcm6	(-25344)	Dars	(+32416)
LAD1130	chr4	70370000	70499999	Cdk5rap2	(-24557)	Megf9	(+99928)
LAD1131	chr7	28690000	28819999	Gm6537	(-1174)
LAD1132	chr4	127030000	127159999	Gm12942	(-31046)	Zmym6	(+17617)
LAD1133	chr17	23510000	23639999	Zfp213	(-10774)	Zfp13	(+24487)
LAD1134	chr7	61610000	61739999	Ndn	(-673277)
LAD1135	chr5	29430000	29559999	Ube3c	(-74242)	Mnx1	(-16481)
LAD1136	chr4	88620000	88749999	Ifna2	(-1088)
LAD1137	chr2	121800000	121929999	Casc4	(-1970)
LAD1138	chr11	95730000	95859999	Phospho1	(-29500)	B130006D01Rik	(+71413)
LAD1139	chr5	88570000	88699999	Grsf1	(+41171)	Rufy3	(+51426)
LAD1140	chr3	34880000	35009999	Atp11b	(-809134)	Sox2	(+294995)
LAD1141	chr19	53310000	53439999	Gm10197	(-3234)
LAD1142	chr6	149300000	149429999	Bicd1	(-43984)	2810474O19Rik	(+55570)
LAD1143	chr3	92030000	92159999	Lor	(-11858)	Prr9	(+28947)
LAD1144	chr8	3600000	3729999	1810033B17Rik	(-762)
LAD1145	chr16	93830000	93959999	Chaf1b	(+11099)	Cldn14	(+113837)
LAD1146	chr1	96770000	96899999	Slco4c1	(+37171)
LAD1147	chr12	66220000	66349999	Rpl10l	(-599)
LAD1148	chr5	4220000	4349999	Gm9897	(+92633)	Fzd1	(+473216)
LAD1149	chr19	47440000	47569999	Sh3pxd2a	(-40589)	Obfc1	(+32119)
LAD1150	chr17	21660000	21789999	Zfp229	(-8724)	Zfp760	(+17259)
LAD1151	chr19	22860000	22989999	Klf9	(-216226)	Trpm3	(+785881)
LAD1152	chr6	42460000	42589999	Olfr456	(-37786)	Fam115e	(+72372)
LAD1153	chr14	47630000	47759999	Peli2	(-425869)	Ktn1	(+31244)
LAD1154	chr11	105240000	105369999	Mrc2	(+12354)	2017-03-10	(+151735)
LAD1155	chr5	81410000	81539999	Lphn3	(+164975)
LAD1156	chr4	7900000	8029999	Tox	(-974201)	Car8	(+274041)
LAD1157	chr4	100900000	101029999	Gm10577	(+55696)	Cachd1	(+188325)
LAD1158	chr3	44320000	44449999	Pcdh10	(-993398)
LAD1159	chr5	150550000	150679999	N4bp2l1	(-20475)	N4bp2l2	(+50612)
LAD1160	chr10	16080000	16209999	NONE
LAD1161	chr14	72510000	72639999	Fndc3a	(+135003)
LAD1162	chr1	44550000	44679999	Col3a1	(-696538)	Gulp1	(+63489)
LAD1163	chr18	85060000	85189999	Timm21	(-173476)
LAD1164	chr2	19740000	19869999	Etl4	(-484913)	Otud1	(+146938)
LAD1165	chr1	14550000	14679999	Eya1	(-304801)	Gm9947	(-140454)
LAD1166	chr12	58530000	58659999	Clec14a	(-325742)	Sec23a	(+417017)
LAD1167	chr7	133000000	133129999	Ctbp2	(-49752)	Tex36	(+537115)
LAD1168	chr10	72320000	72449999	Zwint	(-269895)
LAD1169	chr12	73430000	73559999	D830013O20Rik	(-123555)	Tmem30b	(+51395)
LAD1170	chr10	49540000	49669999	Grik2	(+183766)
LAD1171	chr11	89400000	89529999	4932411E22Rik	(-46052)	Ankfn1	(+174631)
LAD1172	chr9	41040000	41169999	Crtam	(-100414)	Ubash3b	(+53062)
LAD1173	chr2	123530000	123659999	Sqrdl	(+813001)
LAD1174	chr5	76120000	76249999	Tmem165	(+1120)	Clock	(+119548)
LAD1175	chr1	137440000	137569999	Nr5a2	(-544573)	A130050O07Rik	(-423170)
LAD1176	chr4	130700000	130829999	Sdc3	(-27537)	Pum1	(+101679)
LAD1177	chr4	31550000	31669999	Map3k7	(-354097)
LAD1178	chr10	32660000	32779999	Nkain2	(-309665)	Nkain2	(+170462)
LAD1179	chr7	27790000	27909999	Zfp607	(-12557)	Zfp59	(+7145)
LAD1180	chr16	87400000	87519999	Usp16	(+5297)	Cct8	(+35873)
LAD1181	chr1	117460000	117579999	Gm19965	(+716807)	Tsn	(+791132)
LAD1182	chr17	27540000	27659999	AI413582	(-34268)	Nudt3	(+23465)
LAD1183	chr3	49500000	49619999	1700018B24Rik	(-950899)	Pcdh18	(+197316)
LAD1184	chr6	19360000	19479999	Ankrd7	(+553682)
LAD1185	chr10	82120000	82239999	AU041133	(+41747)	Zfp938	(+61273)
LAD1186	chr5	135890000	136009999	Ywhag	(-15401)	Srcrb4d	(+24497)
LAD1187	chr11	99200000	99319999	Krt222	(-15933)	Krt24	(+25262)
LAD1188	chr8	99510000	99629999	A330008L17Rik	(+153358)
LAD1189	chr4	127230000	127349999	Gja4	(+24039)	Smim12	(+46216)
LAD1190	chr19	18560000	18679999	Pcsk5	(-782368)	Ostf1	(+11789)
LAD1191	chr2	42690000	42809999	Kynu	(-805329)	Lrp1b	(-96402)
LAD1192	chr12	47400000	47519999	Nova1	(-641225)
LAD1193	chr2	152300000	152419999	Trib3	(-15968)	Nrsn2	(+16638)
LAD1194	chr4	57880000	57999999	D630039A03Rik	(-23703)	Txn1	(+16411)
LAD1195	chr10	88500000	88619999	Chpt1	(-55927)	Mybpc1	(+45025)
LAD1196	chr8	81530000	81649999	Usp38	(-575094)	Inpp4b	(-125200)
LAD1197	chr14	80960000	81079999	NONE
LAD1198	chr4	130270000	130389999	Gm10570	(-21326)	Zcchc17	(+29943)
LAD1199	chr5	86030000	86149999	Stap1	(+18254)	Uba6	(+82803)
LAD1200	chr1	102420000	102539999	NONE
LAD1201	chr19	38890000	39009999	Cyp2c55	(-57019)	Hells	(+19085)
LAD1202	chr10	61440000	61559999	Npffr1	(-95484)	D830039M14Rik	(-23063)
LAD1203	chr16	64760000	64879999	Zfp654	(-33679)	Cggbp1	(-31996)
LAD1204	chr17	88220000	88339999	Fbxo11	(-214709)	Foxn2	(-160711)
LAD1205	chr11	68310000	68429999	Ntn1	(+30823)	Stx8	(+403807)
LAD1206	chr15	82580000	82699999	Cyp2d34	(-19093)	Cyp2d37-ps	(+50499)
LAD1207	chr1	160490000	160609999	Cacybp	(-337108)	Rabgap1l	(+242938)
LAD1208	chr5	115230000	115349999	Coq5	(+10334)	Dynll1	(+10999)
LAD1209	chr18	89430000	89549999	Dok6	(+279528)	Cd226	(+292569)
LAD1210	chr4	8500000	8619999	Chd7	(-131365)	Rab2a	(+24356)
LAD1211	chr10	48840000	48959999	Grik2	(+888766)
LAD1212	chr9	114850000	114969999	Cmtm8	(-65848)	Gpd1l	(+23987)
LAD1213	chr6	23730000	23849999	Rnf148	(-134864)	Cadps2	(+49225)
LAD1214	chr9	30970000	31089999	Zbtb44	(-644)
LAD1215	chr1	27870000	27989999	Gm597	(+850252)
LAD1216	chr5	147830000	147949999	Slc46a3	(+4815)	Pomp	(+29372)
LAD1217	chr10	119330000	119449999	Grip1	(-429512)	Cand1	(-149945)
LAD1218	chr3	18450000	18569999	Cyp7b1	(-266662)	Armc1	(+653065)
LAD1219	chr6	141150000	141269999	Pde3a	(-39269)	Gm11077	(+480716)
LAD1220	chr3	20920000	21039999	Agtr1b	(-612823)
LAD1221	chr4	89580000	89699999	Cdkn2b	(-328968)	Dmrta1	(-48198)
LAD1222	chr12	95510000	95629999	Flrt2	(-122226)
LAD1223	chr14	48610000	48729999	Otx2	(-4754)
LAD1224	chr18	4290000	4409999	Map3k8	(+2953)	Lyzl1	(+184168)
LAD1225	chr12	4030000	4149999	Adcy3	(-43402)	Dnajc27	(+7426)
LAD1226	chr2	130240000	130359999	Ebf4	(+4061)	Cpxm1	(+97574)
LAD1227	chr4	120710000	120829999	Kcnq4	(-22752)	Nfyc	(+45712)
LAD1228	chr10	69250000	69369999	Cdk1	(+42938)	Rhobtb1	(+96806)
LAD1229	chr1	181720000	181839999	Dnahc14	(+38964)	Lbr	(+62401)
LAD1230	chr12	105780000	105899999	Vrk1	(-170263)	Papola	(+55306)
LAD1231	chr3	88640000	88759999	Rit1	(-16838)	2810403A07Rik	(+14206)
LAD1232	chr3	70090000	70209999	Otol1	(+142387)
LAD1233	chr10	70330000	70449999	Fam13c	(-50926)	Slc16a9	(+144900)
LAD1234	chr16	71650000	71769999	Robo1	(-953149)
LAD1235	chr12	62720000	62839999	Spanxn4	(+92178)
LAD1236	chr15	35200000	35319999	Stk3	(-104194)	Osr2	(-36098)
LAD1237	chr5	119480000	119599999	Tbx3	(-131018)	Med13l	(+979281)
LAD1238	chr1	107480000	107599999	Serpinb8	(-50006)	ENSMUSG00000098034	(+4492)
LAD1239	chr15	54080000	54199999	Samd12	(-237470)	Tnfrsf11b	(+138484)
LAD1240	chr2	55360000	55479999	Kcnj3	(-15970)	Galnt13	(+983613)
LAD1241	chr5	114520000	114639999	Fam222a	(+11984)	Trpv4	(+78421)
LAD1242	chr12	118800000	118919999	Sp8	(+13671)	Abcb5	(+106421)
LAD1243	chr15	37130000	37249999	Zfp706	(-182598)	Grhl2	(-43036)
LAD1244	chr8	87870000	87989999	Zfp423	(+29595)	4933402J07Rik	(+366147)
LAD1245	chr15	43160000	43279999	Rspo2	(-49182)	Eif3e	(+62736)
LAD1246	chr9	120560000	120679999	Ctnnb1	(-313400)	Rpl14	(+48483)
LAD1247	chr9	75590000	75709999	Lysmd2	(+24268)	Scg3	(+33996)
LAD1248	chr13	53360000	53479999	Sptlc1	(-42635)	Msx2	(+53074)
LAD1249	chr7	101820000	101939999	Anapc15	(-16417)	Folr1	(-9219)
LAD1250	chr14	120030000	120149999	Mbnl2	(-185669)	Oxgr1	(-47565)
LAD1251	chr9	56850000	56969999	Snx33	(+18371)	Cspg4	(+44896)
LAD1252	chr10	24710000	24829999	Enpp1	(-57842)	Enpp3	(+66195)
LAD1253	chr18	11480000	11599999	Rbbp8	(-117349)	Gata6	(+487490)
LAD1254	chr10	63820000	63939999	Gm10118	(+47434)	Ctnna3	(+422490)
LAD1255	chr7	96970000	97089999	Gab2	(-51751)	Nars2	(+78495)
LAD1256	chr6	35540000	35659999	Chrm2	(-788084)	Mtpn	(-60112)
LAD1257	chr18	27810000	27929999	Gm7729	(+271356)
LAD1258	chr18	24410000	24529999	2700062C07Rik	(-861)
LAD1259	chr1	177670000	177789999	1700016C15Rik	(+186)
LAD1260	chr12	119860000	119969999	Tmem196	(-30962)	Macc1	(+471590)
LAD1261	chr13	75020000	75129999	Cast	(-267079)	Pcsk1	(-14826)
LAD1262	chr4	71010000	71119999	Megf9	(-530072)	Gm11232	(+692965)
LAD1263	chr3	74500000	74609999	Bche	(-846585)	Zbbx	(+588772)
LAD1264	chr12	74740000	74849999	Gm11042	(-478606)	Kcnh5	(+382332)
LAD1265	chr9	114700000	114809999	Cmtm6	(+23797)	Cmtm7	(+26993)
LAD1266	chr19	31970000	32079999	Asah2	(+36469)	A1cf	(+156239)
LAD1267	chr10	36900000	37009999	Hdac2	(-19544)	Hs3st5	(+448181)
LAD1268	chr9	79130000	79239999	Col12a1	(+533518)	Cd109	(+569454)
LAD1269	chr3	14520000	14629999	E2f5	(-3671)
LAD1270	chr2	16930000	17039999	Plxdc2	(+628696)	Nebl	(+746043)
LAD1271	chr13	14410000	14519999	Hecw1	(+58226)	Arid4b	(+401208)
LAD1272	chr4	120460000	120569999	Slfnl1	(-17231)	Scmh1	(+67853)
LAD1273	chr13	54360000	54469999	Cplx2	(+43651)	Thoc3	(+53849)
LAD1274	chr9	96140000	96249999	Tfdp2	(-64248)	Gk5	(+75625)
LAD1275	chr4	46440000	46549999	Nans	(+5752)	Trim14	(+41141)
LAD1276	chr16	14930000	15039999	Efcab1	(+78363)	Ube2v2	(+609524)
LAD1277	chr10	110720000	110829999	Csrp2	(-145177)	E2f7	(+29532)
LAD1278	chr11	22450000	22559999	Ehbp1	(-218205)	Tmem17	(-7088)
LAD1279	chr2	126990000	127099999	Blvra	(-25667)	Ap4e1	(+36270)
LAD1280	chr13	75230000	75339999	Ell2	(-422484)	Pcsk1	(+195174)
LAD1281	chr1	127750000	127859999	Ccnt2	(+30836)	Map3k19	(+35290)
LAD1282	chr5	82400000	82509999	Tecrl	(+900195)
LAD1283	chr3	10010000	10119999	Gm9833	(-23173)	Fabp5	(+52452)
LAD1284	chr18	66710000	66819999	Mc4r	(+95472)	Pmaip1	(+306396)
LAD1285	chr13	117960000	118069999	Mrps30	(+372252)	Hcn1	(+412520)
LAD1286	chr19	24970000	25079999	Kank1	(-211975)	Dock8	(+25471)
LAD1287	chr9	76890000	76999999	Fam83b	(-399196)	Tinag	(+100781)
LAD1288	chr14	96120000	96229999	4921530L21Rik	(+293734)	Klhl1	(+344102)
LAD1289	chr1	167330000	167439999	Mgst3	(+8841)	Aldh9a1	(+35009)
LAD1290	chr10	103820000	103929999	Gm6763	(-269317)	Slc6a15	(+507192)
LAD1291	chr14	60200000	60309999	Nupl1	(-3493)
LAD1292	chr1	101620000	101729999	NONE
LAD1293	chr2	22930000	23039999	Abi1	(+55122)	Pdss1	(+89478)
LAD1294	chr4	140610000	140719999	Rcc2	(-35541)	Arhgef10l	(-16250)
LAD1295	chr9	48950000	49059999	Zw10	(-50581)	Usp28	(+19615)
LAD1296	chr12	105600000	105709999	Atg2b	(+30241)	Bdkrb1	(+50909)
LAD1297	chr17	91260000	91369999	Gm6741	(+78213)
LAD1298	chr9	69990000	70099999	Gcnt3	(-6912)	Fam81a	(+96578)
LAD1299	chr8	24970000	25079999	Tm2d2	(+7789)	Htra4	(+13962)
LAD1300	chr3	66930000	67039999	Shox2	(-3229)	Rsrc1	(-672)
LAD1301	chr12	98090000	98199999	Galc	(+114459)
LAD1302	chr14	78750000	78859999	Dgkh	(-79911)	Vwa8	(-44178)
LAD1303	chr17	34560000	34669999	Egfl8	(+971)
LAD1304	chr14	35680000	35789999	4930596D02Rik	(+76978)	Grid1	(+915175)
LAD1305	chr3	49830000	49939999	Pcdh18	(-127684)	Slc7a11	(+558613)
LAD1306	chr1	112290000	112399999	Dsel	(-480091)
LAD1307	chr18	8580000	8689999	Gm5819	(-59077)	Wac	(+765803)
LAD1308	chr12	65040000	65149999	Fancm	(+19394)	Mis18bp1	(+77580)
LAD1309	chr1	159120000	159229999	Rfwd2	(-57326)	Gm4953	(-6358)
LAD1310	chr2	147180000	147289999	Pax1	(-129994)	6430503K07Rik	(+47576)
LAD1311	chr2	18670000	18779999	BC061194	(+25977)	Pip4k2a	(+273126)
LAD1312	chr4	115030000	115139999	Pdzk1ip1	(-3708)
LAD1313	chr16	77960000	78069999	Gm11146	(-412906)	Cxadr	(-286496)
LAD1314	chr8	54030000	54139999	Vegfc	(+7468)	Spcs3	(+444998)
LAD1315	chr3	21250000	21359999	Agtr1b	(-937823)	Tbl1xr1	(-771652)
LAD1316	chr9	44080000	44189999	Mcam	(+438)
LAD1317	chr5	78290000	78399999	Igfbp7	(-936955)
LAD1318	chr10	93290000	93399999	Lta4h	(-108396)	Elk3	(-33865)
LAD1319	chr9	59220000	59329999	Gm7589	(-128790)	Adpgk	(-16572)
LAD1320	chr14	29650000	29759999	Cacna2d3	(+16864)	Lrtm1	(+686792)
LAD1321	chr4	68460000	68569999	Dbc1	(+439397)
LAD1322	chr8	57230000	57339999	Hand2	(-35983)	Fbxo8	(+733910)
LAD1323	chr14	61500000	61609999	Kpna3	(-115053)	Spryd7	(+1886)
LAD1324	chr9	73690000	73799999	Gm5745	(-569259)	Unc13c	(+188567)
LAD1325	chr1	100410000	100519999	Cntnap5b	(+692235)
LAD1326	chr11	110040000	110149999	Abca8a	(+937)
LAD1327	chr9	66810000	66919999	Aph1c	(-30274)	Rab8b	(+54705)
LAD1328	chr3	93490000	93599999	S100a10	(-10080)	S100a11	(+24512)
LAD1329	chr19	32620000	32729999	Atad1	(+37298)	Papss2	(+54995)
LAD1330	chr17	89280000	89389999	Fshr	(-134388)	Gm10184	(+575449)
LAD1331	chr17	83270000	83379999	Eml4	(-25931)	Pkdcc	(+109708)
LAD1332	chr2	98620000	98719999	Gm10800	(-2699)
LAD1333	chr5	142730000	142829999	Tnrc18	(+37387)	Slc29a4	(+77899)
LAD1334	chr11	30890000	30989999	Erlec1	(+14152)	Gpr75	(+54642)
LAD1335	chr17	13650000	13749999	Mllt4	(-60548)	Smok4a	(+178544)
LAD1336	chr11	10590000	10689999	Vwc2	(-474223)
LAD1337	chr11	95990000	96089999	Snf8	(+5115)	Ube2z	(+25388)
LAD1338	chr6	103610000	103709999	Cntn6	(-832922)	Chl1	(+149124)
LAD1339	chr11	52340000	52439999	9530068E07Rik	(-6428)	Vdac1	(+29140)
LAD1340	chr6	117820000	117919999	Hnrnpf	(-36782)	Zfp239	(+6923)
LAD1341	chr11	30750000	30849999	Gpr75	(-85358)	Psme4	(+28274)
LAD1342	chr5	139530000	139629999	Uncx	(+36102)	Micall2	(+156336)
LAD1343	chr1	17360000	17459999	Pi15	(-191901)	Gdap1	(+264638)
LAD1344	chr15	10410000	10509999	Dnajc21	(+10516)	Agxt2	(+101421)
LAD1345	chr10	75870000	75969999	Smarcb1	(+1617)	Derl3	(+26602)
LAD1346	chr13	13730000	13829999	Gng4	(-4329)
LAD1347	chr13	14590000	14689999	Gli3	(-823980)	AW209491	(+9742)
LAD1348	chr11	96250000	96349999	Hoxb5	(-2595)
LAD1349	chr4	141990000	142089999	Fhad1	(-24933)	Tmem51	(+44304)
LAD1350	chr1	5140000	5239999	Oprk1	(-398493)	Atp6v1h	(+106827)
LAD1351	chr8	8190000	8289999	Efnb2	(+420773)
LAD1352	chr1	79610000	79709999	Scg2	(-219910)	Ap1s3	(+11972)
LAD1353	chr13	58450000	58549999	Rmi1	(+97403)	Slc28a3	(+110877)
LAD1354	chr6	14690000	14789999	2610001J05Rik	(-868482)	Ppp1r3a	(+15274)
LAD1355	chr6	104850000	104949999	Cntn4	(-777745)	Cntn6	(+407078)
LAD1356	chr6	120020000	120119999	Wnk1	(-31345)	Ninj2	(-23350)
LAD1357	chr15	76840000	76939999	Commd5	(-9910)	Zfp7	(+10741)
LAD1358	chr11	27990000	28089999	Gm6685	(+299867)
LAD1359	chr8	71910000	72009999	Zfp961	(+8919)	Cyp4f18	(+49626)
LAD1360	chr1	11510000	11609999	A830018L16Rik	(+145888)
LAD1361	chr8	66150000	66249999	Tma16	(+286519)	2017-03-01	(+581914)
LAD1362	chr9	95960000	96059999	Gk5	(-109375)	Xrn1	(+55240)
LAD1363	chr18	77940000	78039999	Epg5	(+51533)	Siglec15	(+67395)
LAD1364	chr18	48060000	48159999	Gm5506	(+64665)
LAD1365	chr3	73140000	73239999	Slitrk3	(-133057)	Bche	(+518415)
LAD1366	chr12	4810000	4909999	BC068281	(+9854)	Mfsd2b	(+14358)
LAD1367	chr8	86840000	86939999	N4bp1	(-4742)
LAD1368	chr19	53140000	53239999	Mxi1	(-120506)	Add3	(+49555)
LAD1369	chr3	93350000	93449999	Tchh	(-42330)	Rptn	(+6301)
LAD1370	chr2	172430000	172529999	Tfap2c	(-70991)	Fam209	(+7480)
LAD1371	chr15	7960000	8059999	Wdr70	(+89209)	Gdnf	(+198989)
LAD1372	chr12	58360000	58459999	Clec14a	(-140742)	Sec23a	(+602017)
LAD1373	chr10	27610000	27709999	Ptprk	(-414820)	Lama2	(-43058)
LAD1374	chr14	10820000	10919999	Fhit	(+292032)
LAD1375	chr13	54060000	54159999	Hrh2	(-82129)	Sfxn1	(+38155)
LAD1376	chr5	118210000	118309999	Med13l	(-300719)	2410131K14Rik	(+14773)
LAD1377	chr4	118540000	118639999	Tmem125	(-46272)	Wdr65	(+30777)
LAD1378	chr2	58270000	58369999	Cytip	(-159505)	Acvr1c	(+37895)
LAD1379	chr3	157860000	157959999	Cth	(+15077)	Ptger3	(+343108)
LAD1380	chr10	127260000	127359999	Mars	(+1786)	Ddit3	(+19226)
LAD1381	chr12	36910000	37009999	D630036H23Rik	(-577819)	Meox2	(-148540)
LAD1382	chr9	7160000	7259999	Mmp13	(-62514)	Dcun1d5	(+25434)
LAD1383	chr15	40340000	40439999	Zfpm2	(-265042)	9330182O14Rik	(+247812)
LAD1384	chr19	17230000	17329999	Gcnt1	(+76667)	Prune2	(+323882)
LAD1385	chr9	80460000	80559999	Impg1	(-44562)
LAD1386	chr8	105470000	105569999	Hsd11b2	(+1254)	Atp6v0d1	(+46047)
LAD1387	chr17	32920000	33019999	Zfp952	(-23197)	Zfp472	(+4186)
LAD1388	chr11	29760000	29859999	4931440F15Rik	(+15668)	Rtn4	(+117053)
LAD1389	chr8	109990000	110089999	Chst4	(-666)
LAD1390	chr6	57510000	57609999	Ppm1k	(-24574)	Herc6	(-20992)
LAD1391	chr13	51280000	51379999	Hist1h2al	(-126935)	S1pr3	(-78618)
LAD1392	chr18	57200000	57299999	Prrc1	(-104733)	Megf10	(+116910)
LAD1393	chr18	6440000	6539999	Epc1	(+856)
LAD1394	chr11	79240000	79339999	Wsb1	(-35329)	Gm9964	(+6906)
LAD1395	chr3	76740000	76839999	Fstl5	(+715730)
LAD1396	chr14	56290000	56389999	Gzmb	(-77740)	Atp12a	(-25068)
LAD1397	chr5	17080000	17179999	Gm8991	(-398926)	Gm3495	(-243208)
LAD1398	chr4	146450000	146539999	Gm13247	(-7027)	Gm13251	(+45977)
LAD1399	chr5	145590000	145679999	Cyp3a41b	(-50270)	Cyp3a41a	(+85136)
LAD1400	chr3	4910000	4999999	Gm10748	(-259763)	Gm8775	(+743284)
LAD1401	chr18	33980000	34069999	Apc	(-195984)	Epb4.1l4a	(-17794)
LAD1402	chr15	32940000	33029999	Cpq	(-98129)	Sdc2	(+64277)
LAD1403	chr13	4510000	4599999	Akr1c20	(-31656)	Akr1c21	(-19075)
LAD1404	chr10	62400000	62489999	Hkdc1	(-22509)	Supv3l1	(+4738)
LAD1405	chr9	56460000	56549999	Hmg20a	(+86356)	Lingo1	(+180253)
LAD1406	chr19	52990000	53079999	Xpnpep1	(+3633)	Ins1	(+770677)
LAD1407	chr3	137470000	137559999	Gm4861	(+37622)	Emcn	(+173933)
LAD1408	chr13	67500000	67589999	Zfp87	(-18823)	Zfp748	(+8138)
LAD1409	chr12	54840000	54929999	Cfl2	(-22123)	Baz1a	(+101507)
LAD1410	chr5	125260000	125349999	Ncor2	(-125947)	Scarb1	(+36094)
LAD1411	chr3	124060000	124149999	Ndst3	(-414183)	Tram1l1	(-216037)
LAD1412	chr8	66830000	66919999	Nat1	(-615758)	Naf1	(+14783)
LAD1413	chr7	4890000	4979999	Ssc5d	(+9156)	Sbk2	(+29345)
LAD1414	chr19	24550000	24639999	Tmem252	(-79008)	Pip5k1b	(-39128)
LAD1415	chr1	86660000	86749999	Dis3l2	(+1196)	Alppl2	(+384928)
LAD1416	chr5	135320000	135409999	Nsun5	(-4953)
LAD1417	chr7	5020000	5109999	Epn1	(-15235)	U2af2	(+2857)
LAD1418	chr15	16460000	16549999	Cdh9	(-273101)
LAD1419	chr2	156410000	156499999	Aar2	(-92596)	Epb4.1l1	(+34091)
LAD1420	chr15	6540000	6629999	Rictor	(-123381)	Fyb	(+5129)
LAD1421	chr14	110390000	110479999	Slitrk6	(+320149)
LAD1422	chr18	36490000	36579999	Ankhd1	(-25611)	Slc4a9	(+6843)
LAD1423	chr15	82100000	82189999	Srebf2	(-2266)
LAD1424	chr10	105980000	106069999	Ppfia2	(-445310)	Mettl25	(-183622)
LAD1425	chr2	77980000	78069999	Ube2e3	(-844047)	Cwc22	(-78625)
LAD1426	chr2	123400000	123489999	Sqrdl	(+663001)
LAD1427	chr11	111040000	111129999	Kcnj2	(+18836)
LAD1428	chr14	56890000	56979999	B020004C17Rik	(-80134)	Zmym2	(+47205)
LAD1429	chr7	113680000	113769999	Spon1	(-40998)	Gm5600	(-16800)
LAD1430	chr14	92830000	92919999	NONE
LAD1431	chr13	51650000	51739999	Gm15440	(+6041)	Secisbp2	(+43303)
LAD1432	chr5	128980000	129069999	Gpr133	(-71750)	Ran	(+4728)
LAD1433	chr17	46640000	46729999	Klhdc3	(-4070)	Mea1	(+3863)
LAD1434	chr14	51840000	51929999	Mettl17	(+158)
LAD1435	chr14	105790000	105879999	Spry2	(+61819)	Gm10076	(+153172)
LAD1436	chr19	58990000	59079999	4930506M07Rik	(+41069)	Eno4	(+91575)
LAD1437	chr17	53400000	53489999	Efhb	(+18321)	Kcnh8	(+842237)
LAD1438	chr11	8180000	8269999	Tns3	(+439535)
LAD1439	chr2	123260000	123349999	Sqrdl	(+523001)
LAD1440	chr5	138930000	139019999	Pdgfa	(+20037)	Gm5294	(+154920)
LAD1441	chr7	90560000	90649999	Dlg2	(-485706)	Tmem126b	(-128999)
LAD1442	chr14	63480000	63569999	Tdh	(-15908)	Mtmr9	(+18953)
LAD1443	chr5	137070000	137159999	Serpine1	(-42728)	Trim56	(+1207)
LAD1444	chr14	20430000	20519999	Ttc18	(-22775)	Anxa7	(+5133)
LAD1445	chr5	103280000	103369999	Mapk10	(-113666)	Ptpn13	(-100192)
LAD1446	chr16	73590000	73679999	Robo2	(+775989)	Robo1	(+971851)
LAD1447	chr7	4090000	4179999	Leng8	(-2049)
LAD1448	chr19	36410000	36499999	Hectd2	(-99668)	Pcgf5	(+45252)
LAD1449	chr12	54980000	55069999	Baz1a	(-38493)	2700097O09Rik	(+55110)
LAD1450	chr3	48050000	48139999	1700018B24Rik	(+514101)
LAD1451	chr7	43550000	43639999	Zfp819	(-12225)	Zfp719	(+15390)
LAD1452	chr12	86640000	86729999	Vash1	(+6300)	Angel1	(+41460)
LAD1453	chr2	49360000	49449999	Epc2	(-46486)	Mbd5	(+159031)
LAD1454	chr18	9370000	9459999	Gjd4	(-132191)	Ccny	(+35150)
LAD1455	chr14	84180000	84269999	Pcdh17	(-218563)
LAD1456	chr4	26270000	26359999	Fut9	(-514854)	Manea	(+31891)
LAD1457	chr18	55790000	55879999	Zfp608	(-844820)	Gramd3	(-597132)
LAD1458	chr18	62170000	62259999	Htr4	(-109204)	Gm9949	(+34874)
LAD1459	chr8	119620000	119709999	Wfdc1	(-1523)
LAD1460	chr17	76400000	76489999	Fam98a	(-893054)
LAD1461	chr11	40520000	40609999	Mat2b	(+127774)
LAD1462	chr14	72700000	72789999	Fndc3a	(-34997)	Cysltr2	(+304114)
LAD1463	chr8	58500000	58589999	Galntl6	(-582436)	Galntl6	(+366627)
LAD1464	chr19	61190000	61269999	Csf2ra	(-1582)
LAD1465	chr12	114760000	114839999	Ighv1-73	(+990884)
LAD1466	chr13	85080000	85159999	Gm4076	(+7514)	Tmem161b	(+897704)
LAD1467	chr4	121980000	122059999	9530002B09Rik	(-669275)	Gm12887	(-397897)
LAD1468	chr15	42220000	42299999	Abra	(-390280)	Angpt1	(+416977)
LAD1469	chr7	87100000	87179999	Nox4	(-106649)	Vmn2r79	(+143535)
LAD1470	chr17	21920000	21999999	Zfp943	(-2552)	Zfp942	(+2451)
LAD1471	chr6	104240000	104319999	Cntn6	(-212922)	Chl1	(+769124)
LAD1472	chr4	133950000	134029999	Hmgn2	(-21999)	Dhdds	(+10890)
LAD1473	chr17	3080000	3159999	Tiam2	(-206573)	Scaf8	(+5028)
LAD1474	chr15	96410000	96489999	Scaf11	(+10843)	Arid2	(+162427)
LAD1475	chr9	100720000	100799999	Stag1	(+116552)	Pccb	(+274898)
LAD1476	chr5	105860000	105939999	Zfp326	(+23432)	Barhl2	(+558440)
LAD1477	chr4	45090000	45169999	Frmpd1	(-73925)	Tomm5	(-21892)
LAD1478	chr6	11540000	11619999	Ndufa4	(+327446)
LAD1479	chr18	16880000	16959999	Cdh2	(-110754)
LAD1480	chr3	96400000	96479999	Fcgr1	(-146031)	BC107364	(+12306)
LAD1481	chr7	99460000	99539999	Arrb1	(-35466)	Rps3	(-16262)
LAD1482	chr12	59130000	59209999	Ctage5	(+40237)	Fbxo33	(+49725)
LAD1483	chr12	31600000	31679999	Bcap29	(-5403)	Dus4l	(+14826)
LAD1484	chr1	176000000	176079999	B020018G12Rik	(-60886)	Pld5	(+235298)
LAD1485	chr5	97630000	97709999	Gk2	(-212992)	Antxr2	(+360733)
LAD1486	chr6	118380000	118459999	Bms1	(-583)
LAD1487	chr8	93540000	93619999	Gnao1	(-230840)	Ces5a	(-44293)
LAD1488	chr15	28870000	28949999	Dnahc5	(+706248)
LAD1489	chr6	133100000	133179999	5530400C23Rik	(-152216)	2700089E24Rik	(+34761)
LAD1490	chr5	41600000	41679999	Rab28	(+68155)
LAD1491	chr5	134370000	134449999	Gtf2i	(-95240)	Gtf2ird1	(+46716)
LAD1492	chr19	23130000	23209999	Klf9	(+28774)	Smc5	(+103897)
LAD1493	chr18	51710000	51789999	Gm4950	(+115881)	Prr16	(+632102)
LAD1494	chr10	117170000	117249999	Frs2	(-61526)	Yeats4	(+14507)
LAD1495	chr10	11000000	11079999	Grm1	(+42356)	Gm10944	(+358652)
LAD1496	chr12	42380000	42459999	Lrrn3	(-934249)
LAD1497	chr4	98910000	98989999	Angptl3	(-80954)	Usp1	(+26190)
LAD1498	chr6	128960000	129039999	Klrb1f	(-45901)	Clec2g	(+65619)
LAD1499	chr2	138070000	138149999	Jag1	(-993356)	Btbd3	(-168493)
LAD1500	chr14	18260000	18339999	Nkiras1	(+28864)	Ube2e1	(+31859)
LAD1501	chr11	116820000	116899999	Mgat5b	(-58863)	Mfsd11	(+6180)
LAD1502	chr9	27140000	27219999	Igsf9b	(-119230)	Jam3	(-24579)
LAD1503	chr9	11350000	11429999	Cntn5	(-485225)
LAD1504	chr10	30920000	30999999	Gm5422	(-288140)	Hey2	(-117199)
LAD1505	chr13	7250000	7329999	Adarb2	(-912866)	Pfkp	(-641223)
LAD1506	chr10	56840000	56919999	Hsf2	(-606385)	Gm9956	(+134866)
LAD1507	chr15	98070000	98149999	Pfkm	(+1529)	Asb8	(+55625)
LAD1508	chr7	121650000	121729999	1700069B07Rik	(-17189)	Hs3st2	(+297704)
LAD1509	chr9	8690000	8769999	Pgr	(-170468)	Trpc6	(+185804)
LAD1510	chr4	137300000	137379999	Cdc42	(+17720)	Wnt4	(+62511)
LAD1511	chr2	22610000	22689999	Apbb1ip	(-124094)	Gad2	(+27795)
LAD1512	chr2	17160000	17239999	Nebl	(+531043)	Plxdc2	(+843696)
LAD1513	chr14	34280000	34359999	Glud1	(+9273)	Fam25c	(+35433)
LAD1514	chr3	39670000	39749999	Intu	(-830767)	Gm9845	(-350872)
LAD1515	chr10	117750000	117829999	Slc35e3	(-43642)	Nup107	(+2705)
LAD1516	chr11	117070000	117149999	Sec14l1	(-5172)	Mgat5b	(+191137)
LAD1517	chr3	133310000	133389999	Ppa2	(+39890)	Tet2	(+194390)
LAD1518	chr2	49700000	49779999	Lypd6b	(-47688)	Kif5c	(+120702)
LAD1519	chr8	20840000	20909999	Defb33	(-17669)	Gm21092	(+324669)
LAD1520	chr6	69880000	69949999	Gm11143	(+314934)	Rpia	(+877232)
LAD1521	chr15	48160000	48229999	Csmd3	(+596989)
LAD1522	chr4	116410000	116479999	Mast2	(+19183)	Pik3r3	(+223339)
LAD1523	chr10	5750000	5819999	Fbxo5	(+20600)	Vip	(+145782)
LAD1524	chr6	6880000	6949999	Acn9	(-41004)	Dlx5	(-32915)
LAD1525	chr7	24600000	24669999	Lypd3	(-1570)
LAD1526	chr11	80230000	80299999	Rhbdl3	(-35912)	Rhot1	(+55945)
LAD1527	chr7	122930000	122999999	Rbbp6	(-5564)	Cacng3	(+294508)
LAD1528	chr19	34540000	34609999	Ifit3	(-8531)	Ifit2	(+24290)
LAD1529	chr6	39350000	39419999	Gm10244	(-35378)	Rab19	(+3825)
LAD1530	chr1	7380000	7449999	Pcmtd1	(+326080)
LAD1531	chr2	82790000	82859999	Fsip2	(-118634)	Zfp804a	(+771778)
LAD1532	chr10	32540000	32609999	Nkain2	(-164665)	Nkain2	(+315462)
LAD1533	chr7	24080000	24149999	Zfp235	(-19174)	Zfp112	(+2676)
LAD1534	chr10	45600000	45669999	Hace1	(+57171)
LAD1535	chr10	50570000	50639999	Sim1	(-290651)	Ascc3	(+12331)
LAD1536	chr1	15850000	15919999	Sbspon	(+7722)	Terf1	(+79342)
LAD1537	chr12	73110000	73179999	Mnat1	(+21283)	Trmt5	(+141711)
LAD1538	chr11	40680000	40749999	Mat2b	(-22226)	Hmmr	(+18422)
LAD1539	chr13	77280000	77349999	Fam172a	(-393690)	2210408I21Rik	(+179460)
LAD1540	chr9	80910000	80979999	Impg1	(-479562)	Htr1b	(+687615)
LAD1541	chr8	55610000	55679999	Adam29	(+261948)	Gpm6a	(+690272)
LAD1542	chr14	45150000	45219999	Txndc16	(+34394)	Ptger2	(+196805)
LAD1543	chr8	119510000	119579999	Slc38a8	(-43302)	Mbtps1	(+13761)
LAD1544	chr5	124460000	124529999	Snrnp35	(+11542)	Rilpl1	(+36391)
LAD1545	chr17	28180000	28249999	Ppard	(-17754)	Def6	(+7222)
LAD1546	chr17	42800000	42869999	Gpr111	(-92821)	Cd2ap	(+41424)
LAD1547	chr6	146070000	146139999	Sspn	(+170878)	Itpr2	(+397099)
LAD1548	chr13	93550000	93619999	Jmy	(-85192)	Bhmt	(+52961)
LAD1549	chr10	128740000	128809999	Mmp19	(-15953)	Wibg	(+27121)
LAD1550	chr13	103600000	103669999	Mast4	(-300540)	Srek1	(+129504)
LAD1551	chr1	6220000	6289999	Fam150a	(-104331)	4732440D04Rik	(-39708)
LAD1552	chr13	8820000	8889999	Wdr37	(+16730)	Adarb2	(+652134)
LAD1553	chr5	106440000	106509999	Barhl2	(-16560)	Zfp644	(+221830)
LAD1554	chr4	36260000	36329999	Lingo2	(-449796)
LAD1555	chr3	159840000	159909999	Wls	(+35263)
LAD1556	chr14	107530000	107599999	NONE
LAD1557	chr10	97580000	97649999	Epyc	(-32089)	Kera	(+7795)
LAD1558	chr17	26960000	27029999	Ggnbp1	(+21783)	Bak1	(+34009)
LAD1559	chr17	13540000	13599999	Mllt4	(-190548)	Smok4a	(+48544)
LAD1560	chr4	61800000	61859999	Mup19	(-47731)	Mup5	(+5233)
LAD1561	chr17	13180000	13239999	Unc93a	(-78209)	Smok2a	(-11188)
LAD1562	chr15	36100000	36159999	Cox6c	(-192355)	Rgs22	(+10400)
LAD1563	chr16	3230000	3289999	Olfr161	(-332398)
LAD1564	chr18	42520000	42579999	Gpr151	(+29652)	Tcerg1	(+38490)
LAD1565	chr5	124580000	124639999	Atp6v0a2	(-19067)	Tctn2	(+11251)
LAD1566	chr5	5340000	5399999	Fzd1	(-611784)	Cdk14	(+10197)
LAD1567	chr11	30450000	30509999	4930505A04Rik	(-8192)	Acyp2	(+169587)
LAD1568	chr10	52220000	52279999	Dcbld1	(+16381)	Gopc	(+132124)
LAD1569	chr1	122700000	122759999	NONE
LAD1570	chr11	21690000	21749999	Wdpcp	(+147765)	Otx1	(+281615)
LAD1571	chr3	58120000	58179999	Pfn2	(-302436)	Tsc22d2	(-265689)
LAD1572	chr8	83540000	83599999	Ndufb7	(+3329)	Tecr	(+24491)
LAD1573	chr18	22340000	22399999	Asxl3	(+24911)	Nol4	(+668656)
LAD1574	chr7	6130000	6189999	Zfp787	(-4029)
LAD1575	chr2	172320000	172379999	Fam210b	(+4435)	Aurka	(+20506)
LAD1576	chr19	60160000	60219999	D19Ertd737e	(+36697)	E330013P04Rik	(+45311)
LAD1577	chr16	20360000	20419999	Cyp2ab1	(-66935)	Abcc5	(+36394)
LAD1578	chr14	76060000	76119999	Gtf2f2	(-79135)	1200011I18Rik	(+20815)
LAD1579	chr10	76930000	76989999	Col6a1	(-233832)	Pcbp3	(+1788)
LAD1580	chr2	29120000	29179999	Setx	(+25008)	Ntng2	(+98040)
LAD1581	chr18	16300000	16359999	Cdh2	(+479246)	Gm10036	(+497206)
LAD1582	chr15	11970000	12029999	Sub1	(-3942)
LAD1583	chr13	82230000	82289999	Cetn3	(+476708)
LAD1584	chr13	21370000	21429999	Zkscan3	(+2755)	Zscan12	(+36715)
LAD1585	chr2	70480000	70539999	Gad1	(-52042)	Erich2	(+1181)
LAD1586	chr9	69890000	69949999	Foxb1	(-159060)	Bnip2	(-69466)
LAD1587	chr5	18330000	18389999	Gnai1	(+413)
LAD1588	chr1	195080000	195139999	Cd46	(-17752)	Cr1l	(+21570)
LAD1589	chr15	41400000	41459999	Oxr1	(-17482)	Zfpm2	(+774958)
LAD1590	chr16	90200000	90259999	Sod1	(+9258)	Scaf4	(+54425)
LAD1591	chr10	100720000	100779999	Mgat4c	(-931487)	1700017N19Rik	(+157614)
LAD1592	chrX	31730000	31779999	Gm21637	(-207044)	Gm21492	(-136080)
LAD1593	chr8	71810000	71859999	Fcho1	(-113693)	Zfp709	(-52264)
LAD1594	chr7	106230000	106279999	Gm4070	(-301042)	Gm1966	(+349035)
LAD1595	chr15	103870000	103919999	Mucl1	(-139561)	Spt1	(+4312)
LAD1596	chr2	181890000	181939999	Gm14496	(-76226)	Polr3k	(+50663)
LAD1597	chr4	145400000	145449999	Tnfrsf8	(-109853)	Gm13225	(-89884)
LAD1598	chr4	145540000	145589999	Gm13212	(-20166)	Gm13225	(+50116)
LAD1599	chr5	124370000	124419999	Cdk2ap1	(-40329)	Sbno1	(+30914)
LAD1600	chr18	10580000	10629999	Esco1	(+5352)	Greb1l	(+279821)
LAD1601	chr2	29020000	29069999	Barhl1	(-128588)	1700101E01Rik	(+10064)
LAD1602	chr8	13740000	13789999	Upf3a	(-20615)	Cdc16	(+7324)
LAD1603	chr12	39040000	39089999	Etv1	(+284918)	Arl4a	(+972429)
LAD1604	chr19	53610000	53659999	Rbm20	(-42306)	Smc3	(+34602)
LAD1605	chr2	82980000	83029999	Zc3h15	(-639435)	Fsip2	(+61366)
LAD1606	chr1	177240000	177289999	Zbtb18	(-179661)	Akt3	(-6797)
LAD1607	chr10	45760000	45809999	Hace1	(+207171)
LAD1608	chr17	8280000	8329999	Sft2d1	(-6102)	Mpc1	(+21238)
LAD1609	chr6	7850000	7899999	C1galt1	(+30158)	Gm9825	(+108430)
LAD1610	chr9	48450000	48499999	Rexo2	(+5611)	Gm5616	(+24600)
LAD1611	chr17	35220000	35269999	H2-D1	(-17730)	Ddx39b	(+3130)
LAD1612	chr3	53650000	53699999	Gm10985	(-170086)	Frem2	(-17645)
LAD1613	chr17	11030000	11079999	Park2	(-12125)	Park2	(+214608)
LAD1614	chr9	3000000	3039999	Gm10718	(-3547)	Gm10719	(-155)
LAD1615	chr4	3220000	3259999	Vmn1r3	(-54642)	Tmem68	(+334853)
LAD1616	chr4	3050000	3089999	Vmn1r2	(-102083)
LAD1617	chr3	17540000	17579999	Gm5283	(-329024)	Gm10742	(+226898)
LAD1618	chr18	77610000	77649999	Rnf165	(-64864)	Haus1	(+137780)
LAD1619	chr2	152590000	152629999	Defb36	(+5673)	Defb25	(+13053)
LAD1620	chr1	130480000	130519999	Cd55	(-37256)	Zp3r	(+129621)
LAD1621	chrY	90790000	90819999	Erdr1	(+20262)
LAD1622	chrX	169970000	169999999	Asmt	(-687644)	Mid1	(+105378)
LAD1623	chr4	147230000	147259999	Gm13151	(-60674)	Gm13139	(+112962)
LAD1624	chr11	18470000	18499999	Etaa1	(-531125)	Gm16140	(-524128)

## Sheet: Old_LADs
Domain	Chromosome	Start	End	Genes	Distance
LAD1	chrY	90790000	90819999	Erdr1	(+20262)
LAD2	chr13	119680000	119819999	Nim1	(+5882)	Hmgcs1	(+59538)
LAD3	chr13	119590000	119619999	Gm21967	(-1650)
LAD4	chr17	7660000	7929999	Gm9992	(-409695)	Fndc1	(+9974)
LAD5	chrX	169970000	170009999	Asmt	(-682644)	Mid1	(+110378)
LAD6	chr17	13540000	13599999	Mllt4	(-190548)	Smok4a	(+48544)
LAD7	chr9	3000000	3039999	Gm10718	(-3547)	Gm10719	(-155)
LAD8	chr1	183040000	183449999	Disp1	(-23471)	Brox	(+52008)
LAD9	chr11	3100000	3629999	Pik3ip1	(+34599)	Limk2	(+44174)
LAD10	chr10	79500000	81649999	Rexo1	(-13440)	Klf16	(+2321)
LAD11	chr7	18790000	19979999	Ercc2	(+2990)	Klc3	(+14878)
LAD12	chr5	133970000	137209999	Rhbdd2	(-42618)	Ccl24	(-16957)
LAD13	chr19	5250000	6689999	Pola2	(-5794)	Slc22a20	(+16143)
LAD14	chr17	47110000	48159999	Usp49	(+4310)	Tomm6	(+53183)
LAD15	chr7	24070000	25449999	Cd177	(+311)
LAD16	chr7	28270000	29569999	Capn12	(+38344)	Actn4	(+42340)
LAD17	chr8	69700000	70959999	Cers1	(+14213)	Upf1	(+23273)
LAD18	chr4	147770000	149249999	Exosc10	(-48429)	Angptl7	(-9540)
LAD19	chr17	33890000	35359999	Prrt1	(-4533)	Ppt2	(+2148)
LAD20	chr12	82070000	83599999	Rgs6	(+183171)	Dpf3	(+652708)
LAD21	chr4	130730000	136469999	Sfn	(+2168)	Gpn2	(+15638)
LAD22	chr9	20380000	22519999	Dnm2	(+24904)	Tmed1	(+60186)
LAD23	chr5	124710000	125849999	Ncor2	(-100947)	Scarb1	(+61094)
LAD24	chr7	29670000	31179999	Nfkbid	(+1725)	Aplp1	(+20582)
LAD25	chr17	23920000	30079999	Ggnbp1	(+26783)	Bak1	(+29009)
LAD26	chr10	61150000	62599999	H2afy2	(-90853)	Col13a1	(+104108)
LAD27	chr8	83540000	85159999	Ccdc130	(-79620)	Cacna1a	(-65364)
LAD28	chr17	55930000	57359999	Ranbp3	(-28225)	Catsperd	(+16857)
LAD29	chr15	77740000	80779999	Slc16a8	(-5239)	Baiap2l2	(+25537)
LAD30	chr7	44200000	47169999	Ntn5	(+584)
LAD31	chr11	115050000	121849999	Engase	(-26829)	C1qtnf1	(+21501)
LAD32	chr8	94260000	95739999	Gpr97	(-17692)	Gpr56	(+22891)
LAD33	chr11	99960000	103549999	Dhx8	(+22050)	Etv4	(+30310)
LAD34	chr5	116100000	124649999	Lhx5	(-56770)	Rbm19	(+258490)
LAD35	chr5	110090000	115779999	Myo18b	(-38638)	Adrbk2	(+80514)
LAD36	chr15	96900000	101629999	Mcrs1	(-13039)	Fam186b	(+22180)
LAD37	chr5	138570000	141249999	Elfn1	(+2057)	Mad1l1	(+411552)
LAD38	chr4	136540000	143209999	Pax7	(-41470)	Klhdc7a	(+93026)
LAD39	chr10	126690000	128829999	Rdh1	(+279)
LAD40	chr15	82610000	85059999	Mpped1	(+50171)	Efcab6	(+230349)
LAD41	chr2	164350000	171059999	Ptpn1	(-227327)	Cebpb	(+16085)
LAD42	chr4	149300000	155509999	Chd5	(+66349)	Kcnab2	(+72871)
LAD43	chr17	45030000	47069999	Mrps18a	(-60986)	Vegfa	(-17631)
LAD44	chr2	26780000	34219999	Cstad	(-95040)	Ier5l	(-25801)
LAD45	chr2	171950000	173859999	Bmp7	(+35321)	Tfap2c	(+354009)
LAD46	chr12	109690000	113429999	Mark3	(-14510)	Eif5	(+21899)
LAD47	chr5	141310000	143769999	Papolb	(-9924)	Radil	(+11098)
LAD48	chr15	75400000	77379999	Scx	(-67438)	Mroh1	(+9487)
LAD49	chr8	115810000	123539999	Atp2c2	(-25009)	Wfdc1	(+8477)
LAD50	chr17	30120000	32259999	Tff1	(-24947)	Tmprss3	(+8975)
LAD51	chr8	123640000	127219999	Sipa1l2	(+62710)	Disc1	(+375805)
LAD52	chr5	146580000	149899999	Slc7a1	(+159904)	Mtus2	(+282680)
LAD53	chr7	78680000	81389999	Zfp710	(+8772)	Idh2	(+80392)
LAD54	chr4	127840000	130389999	Hpca	(+7036)	Tmem54	(+9452)
LAD55	chr2	155470000	158399999	Sla2	(-47922)	Ndrg3	(+57043)
LAD56	chr19	43430000	46169999	Fam178a	(-131119)	Pax2	(+43951)
LAD57	chr11	112470000	114999999	Cpsf4l	(-25474)	Cdc42ep4	(+16318)
LAD58	chr4	122790000	126349999	3100002H09Rik	(+40803)	Rragc	(+652554)
LAD59	chr9	118150000	122739999	Eif1b	(-47606)	Myrip	(+141064)
LAD60	chr11	66810000	71039999	Odf4	(+2049)	Rpl26	(+23365)
LAD61	chr12	105160000	109149999	3110018I06Rik	(-333632)
LAD62	chr12	83890000	87469999	Batf	(-6669)	Jdp2	(+80584)
LAD63	chr16	89570000	96959999	Runx1	(-438934)	Setd4	(+338815)
LAD64	chr1	133030000	137269999	Arl8a	(+3176)	Gpr37l1	(+17681)
LAD65	chr2	151680000	154049999	Mylk2	(-46352)	Tpx2	(+17036)
LAD66	chr7	124910000	127349999	Gsg1l	(-47589)	Xpo6	(+70408)
LAD67	chr7	34390000	37019999	Pdcd5	(-57479)	Dpy19l3	(+49454)
LAD68	chr2	24280000	26659999	Ptgds	(-158)
LAD69	chr10	59050000	61109999	Anapc16	(-76865)	Spock2	(-26219)
LAD70	chr15	80820000	82469999	L3mbtl2	(-18889)	Ep300	(+58786)
LAD71	chr13	50950000	53829999	Diras2	(+140836)	Gadd45g	(+543322)
LAD72	chr6	114640000	115179999	Vgll4	(+11821)	Atg7	(+266903)
LAD73	chr15	85130000	87119999	Cerk	(+61141)	Gramd4	(+67305)
LAD74	chr8	10360000	13799999	A230072I06Rik	(-198819)	Tex29	(+239526)
LAD75	chr4	44900000	47339999	Tstd2	(+18475)	Tmod1	(+81065)
LAD76	chr4	116950000	118789999	Ccdc24	(+2229)	Slc6a9	(+34949)
LAD77	chr17	83010000	86039999	Dync2li1	(-101496)	Plekhh2	(+13105)
LAD78	chr1	88200000	92519999	Cops8	(-243425)	Cxcr7	(+156020)
LAD79	chr11	75100000	77189999	Fam101b	(-117218)	Vps53	(+34647)
LAD80	chr6	85820000	89169999	Arhgap25	(+38235)	Bmp10	(+65998)
LAD81	chr8	71230000	71739999	Gtpbp3	(-3103)	Ano8	(+1067)
LAD82	chr13	55280000	57369999	Gm10782	(-37901)	Cxcl14	(-28449)
LAD83	chr11	95760000	96529999	Hoxb13	(-49316)	Ttll6	(+11214)
LAD84	chr3	87360000	88759999	Apoa1bp	(-1505)
LAD85	chr7	143250000	145339999	Shank2	(+10615)	Cttn	(+176009)
LAD86	chr2	178410000	181509999	Taf4a	(+16646)	Gm10711	(+66091)
LAD87	chr5	127900000	129789999	Rimbp2	(+108362)	Piwil1	(+108754)
LAD88	chr19	46220000	47569999	Ina	(-119698)	Cnnm2	(+133404)
LAD89	chr11	97320000	97839999	Srcin1	(-4785)
LAD90	chr11	94830000	95709999	Tac4	(+8471)	Kat7	(+40246)
LAD91	chr9	59920000	63379999	Rplp1	(+264538)	Tle3	(+276615)
LAD92	chr17	4830000	6219999	Snx9	(-316328)	Zdhhc14	(+32400)
LAD93	chr10	76110000	77749999	Col6a1	(-203832)	Pcbp3	(+31788)
LAD94	chr14	54340000	55279999	Slc7a8	(-28114)	Homez	(+50490)
LAD95	chr6	124650000	125819999	Tapbpl	(-3140)
LAD96	chr16	10240000	12269999	Gspt1	(-791)
LAD97	chr8	71810000	71859999	Fcho1	(-113693)	Zfp709	(-52264)
LAD98	chr7	27120000	27679999	Shkbp1	(-43981)	Sptbn4	(+46599)
LAD99	chr5	143880000	145009999	Nptx2	(-100887)	Baiap2l1	(-86888)
LAD100	chr1	35580000	37749999	Sema4c	(-107474)	Fam178b	(+18183)
LAD101	chr9	114370000	116489999	Gadl1	(-479455)	Stt3b	(-119579)
LAD102	chr13	57420000	60809999	Ntrk2	(+307100)	Agtpbp1	(+442289)
LAD103	chr11	96590000	97229999	Cdk5rap3	(+6496)	Copz2	(+60124)
LAD104	chr19	6820000	7449999	Flrt1	(-29271)	Otub1	(+71316)
LAD105	chr9	57210000	58559999	Arid3b	(-48292)	Ubl7	(-25986)
LAD106	chr13	54020000	55219999	Faf2	(-1784)
LAD107	chr6	113150000	114489999	Sec13	(-79257)	Atp2b2	(+71539)
LAD108	chr17	86100000	87989999	Gm5499	(-33263)	Cript	(+19450)
LAD109	chr3	89020000	89999999	Kcnn3	(-10164)	Pmvk	(+50882)
LAD110	chr2	91840000	94099999	Syt13	(+54902)	Prdm11	(+75571)
LAD111	chr4	105700000	108439999	Mrpl37	(-3132)	Cyb5rl	(-168)
LAD112	chr5	34760000	36629999	Htra3	(-15218)	Sh3tc1	(+34276)
LAD113	chr9	41920000	44599999	D630033O11Rik	(+121)
LAD114	chr11	58770000	60559999	Mprip	(+2505)	Pld6	(+122642)
LAD115	chr5	24090000	25319999	Nub1	(+19185)	Wdr86	(+25727)
LAD116	chr11	77600000	78599999	Eral1	(-19617)	Fam222b	(-15606)
LAD117	chr7	140760000	141699999	Phrf1	(+1211)	Irf7	(+36481)
LAD118	chr5	137270000	137829999	Actl6b	(-3520)
LAD119	chr19	41570000	42519999	Hoga1	(-832)
LAD120	chr5	32710000	33819999	Spon2	(-46762)	Ctbp1	(+10004)
LAD121	chr17	35490000	36069999	Ddr1	(-75401)	Ier3	(-41684)
LAD122	chr10	62650000	63539999	Atoh7	(-5156)	Pbld1	(+33382)
LAD123	chr8	109860000	111189999	Vac14	(-93638)	Hydin	(+258023)
LAD124	chr7	4600000	5119999	Shisa7	(-15304)	Isoc2b	(+6193)
LAD125	chr18	35810000	36579999	Nrg2	(+2380)	Psd2	(+230170)
LAD126	chr8	111260000	112219999	Ctrb1	(-48990)	Bcar1	(+3849)
LAD127	chr18	74420000	76479999	Smad7	(+82471)	Ctif	(+247696)
LAD128	chr4	147390000	147609999	Gm16503	(-40218)	Gm13152	(+7583)
LAD129	chr6	82980000	83909999	Tet3	(-3325)
LAD130	chr11	60700000	61769999	Aldh3a1	(+26255)	Aldh3a2	(+32185)
LAD131	chr11	88330000	89849999	Gm525	(+16159)	Nog	(+212559)
LAD132	chr2	162450000	164249999	Gtsf1l	(-262217)	Jph2	(+47949)
LAD133	chr7	139070000	140339999	Gpr123	(-129174)	9330101J02Rik	(-21183)
LAD134	chr9	107870000	108859999	1700102P08Rik	(-27834)	Usp4	(+17169)
LAD135	chr7	127390000	129159999	Slc5a2	(+9324)	BC017158	(+23170)
LAD136	chr11	94090000	94789999	Abcc3	(-47024)	Cacna1g	(+34100)
LAD137	chr5	30340000	31329999	Tmem214	(-34579)	Mapre3	(+20359)
LAD138	chr13	12800000	12939999	Prl2c3	(-69922)	Prl2c2	(+135383)
LAD139	chr11	57370000	58489999	Hand1	(-97853)	Larp1	(-79064)
LAD140	chr19	9870000	11019999	Lrrc10b	(+12447)	Syt7	(+55910)
LAD141	chr19	52990000	53919999	Dusp5	(-74109)	Smndc1	(-64427)
LAD142	chr4	155550000	156249999	Ube2j2	(-43850)	Acap3	(+8178)
LAD143	chr14	69690000	70689999	Pdlim2	(-13181)	Sorbs3	(+17637)
LAD144	chr18	60460000	61559999	Slc6a7	(+4199)	Camk2a	(+84382)
LAD145	chr4	146450000	146539999	Gm13247	(-7027)	Gm13251	(+45977)
LAD146	chr2	118000000	119419999	Ankrd63	(-6037)	Plcb2	(+18438)
LAD147	chr8	106500000	107289999	Chtf8	(-1407)	Cirh1a	(+1360)
LAD148	chr11	106920000	108449999	Cacng1	(+31522)	Helz	(+137040)
LAD149	chr9	44640000	46999999	Cep164	(+8691)	Dscaml1	(+389707)
LAD150	chr15	73420000	74989999	Mroh5	(-365329)	Bai1	(-311196)
LAD151	chr4	43820000	44719999	Rnf38	(-102392)	Melk	(-30876)
LAD152	chr9	63440000	64709999	Smad6	(-52941)	Lctl	(-42147)
LAD153	chr11	5400000	6439999	Myl7	(-21218)	Gck	(+30081)
LAD154	chr9	101810000	103759999	Ryk	(-49917)	Amotl2	(+67332)
LAD155	chr17	13180000	13239999	Unc93a	(-78209)	Smok2a	(-11188)
LAD156	chr10	58210000	58239999	AW822073	(+706)
LAD157	chr19	4390000	5209999	Rbm4	(-6099)	Rbm14	(+11634)
LAD158	chr15	101690000	102579999	Spryd3	(+1234)	Tenc1	(+32012)
LAD159	chr15	88800000	89609999	Ppp6r2	(-48035)	Dennd6b	(-8526)
LAD160	chr19	3260000	4009999	Ppp6r3	(-59251)	Lrp5	(+51556)
LAD161	chr10	77810000	78519999	D10Jhu81e	(+4768)	Icosl	(+95640)
LAD162	chr11	54780000	55719999	Slc36a1	(+45650)	Fat2	(+86564)
LAD163	chr9	107230000	107809999	Tmem115	(-13945)	Cacna2d2	(+120120)
LAD164	chr5	129850000	130469999	Rabgef1	(-27161)	Kctd7	(+15139)
LAD165	chr11	53420000	54359999	Gm12216	(-30744)	Slc22a5	(+1660)
LAD166	chr11	3670000	4529999	Mtfp1	(-4555)
LAD167	chr17	13300000	13399999	Tcp10c	(-4572)
LAD168	chr1	131520000	132989999	Klhdc8a	(-43626)	Gm10188	(-25233)
LAD169	chr6	71860000	73379999	Tgoln1	(-3000)
LAD170	chr17	65480000	66899999	Ddx11	(+66480)	Soga2	(+259750)
LAD171	chr13	47770000	49479999	Ptpdc1	(+573)
LAD172	chr9	105520000	106809999	Glyctk	(-6882)	Wdr82	(-5929)
LAD173	chr9	64900000	65849999	Gm514	(+13940)	Kbtbd13	(+16652)
LAD174	chr8	24860000	26029999	Tacc1	(-243551)	Fgfr1	(-73792)
LAD175	chr10	120980000	122129999	Rassf3	(-78750)	Tbk1	(+31794)
LAD176	chr5	36670000	38039999	Evc2	(+16501)	Stk32b	(+362153)
LAD177	chr11	97880000	98209999	Stac2	(+8462)	Rpl19	(+18076)
LAD178	chr6	3180000	3209999	Samd9l	(+204571)
LAD179	chr6	90300000	92089999	Fbln2	(-17455)	Hdac11	(+38335)
LAD180	chr1	180130000	181019999	Lin9	(-66150)	Parp1	(+6045)
LAD181	chr11	103600000	104339999	Crhr1	(-162855)	Arf2	(+3129)
LAD182	chr5	100000000	100929999	Sec31a	(-48766)	Lin54	(+33578)
LAD183	chr7	131420000	132899999	Cpxm2	(-5261)	Chst15	(+156714)
LAD184	chr11	31930000	33229999	Fbxw11	(-62875)	Stk10	(+46695)
LAD185	chr11	49610000	50999999	Maml1	(-12689)	Canx	(+20673)
LAD186	chr7	43120000	43209999	Zfp936	(-22170)	Gm10351	(+65281)
LAD187	chr18	80000000	80899999	Kcng2	(-85746)	Ctdp1	(+19695)
LAD188	chr10	82620000	83419999	Chst11	(+34502)	Slc41a2	(+317882)
LAD189	chr11	52220000	53329999	Fstl4	(+10366)	Hspa4	(+525457)
LAD190	chr17	23510000	23879999	Pkmyt1	(-31336)	Cldn9	(-10974)
LAD191	chr12	3520000	4269999	Pomc	(-59951)	Dnmt3a	(+87970)
LAD192	chr10	69160000	71529999	Fam13c	(-95926)	Slc16a9	(+99900)
LAD193	chr1	118290000	119579999	Gli2	(+118619)	Tfcp2l1	(+307055)
LAD194	chr7	98660000	100219999	Klhl35	(-26004)	Gdpd5	(+58451)
LAD195	chr19	24990000	25699999	Dmrt1	(-160618)	Kank1	(+108025)
LAD196	chr7	43770000	44139999	Klk1b1	(-11751)	Klk1b8	(+4336)
LAD197	chr18	37620000	39409999	Spry4	(+86268)	Ndfip1	(+96025)
LAD198	chr5	115840000	116059999	Prkab1	(+74462)	Cit	(+104356)
LAD199	chr6	126300000	128629999	Efcab4b	(-112975)	Parp11	(+11277)
LAD200	chr16	17480000	18219999	Car15	(-11636)	Gm20518	(+41671)
LAD201	chr16	8310000	8949999	Pmm2	(-7674)	Abat	(+116571)
LAD202	chr18	82230000	83549999	Zfp236	(-197117)	Zfp516	(-20879)
LAD203	chr4	147230000	147259999	Gm13151	(-60674)	Gm13139	(+112962)
LAD204	chr16	34640000	35989999	Sec22a	(+48918)	Adcy5	(+160123)
LAD205	chr1	92580000	93829999	2310007B03Rik	(-44052)	E030010N08Rik	(-10899)
LAD206	chr10	74920000	76069999	Gucd1	(+22381)	Upb1	(+88089)
LAD207	chr14	120820000	122099999	Stk24	(-80666)	Slc15a1	(+45254)
LAD208	chr16	30390000	31659999	Xxylt1	(+56432)	Fam43a	(+425277)
LAD209	chr7	141750000	142689999	Gm7579	(+8141)	Krtap5-5	(+9971)
LAD210	chr17	13650000	13769999	Mllt4	(-50548)	Smok4a	(+188544)
LAD211	chr16	4820000	5679999	Fam86	(+5983)	Alg1	(+16379)
LAD212	chr11	4590000	5339999	Ap1b1	(-21824)	Nefh	(-16936)
LAD213	chr15	102880000	103209999	Hoxc4	(+10605)	Smug1	(+113002)
LAD214	chr16	20090000	20879999	Abcc5	(-58606)	Eif2b5	(-13817)
LAD215	chr1	75120000	75689999	Gmppa	(-30943)	Speg	(+29703)
LAD216	chr11	108740000	109809999	E030025P04Rik	(-130631)	Rgs9	(+23129)
LAD217	chr4	3050000	3089999	Vmn1r2	(-102083)
LAD218	chr9	56450000	56989999	Lingo1	(-34747)	Odf3l1	(+131963)
LAD219	chr2	35130000	36259999	Dab2ip	(+72963)	Ttll11	(+284624)
LAD220	chr11	78700000	79389999	Lgals9	(-60076)	Ksr1	(+101407)
LAD221	chr16	31860000	32339999	Pigx	(-262)	Cep19	(+200)
LAD222	chr1	188680000	191359999	Smyd2	(-97637)	Prox1	(+150680)
LAD223	chr11	82170000	83069999	Cct6b	(+144306)	Tmem132e	(+231100)
LAD224	chr9	110600000	111099999	Prss50	(-7967)	Prss46	(+5494)
LAD225	chr1	73900000	74439999	Cxcr2	(+16006)	Cxcr1	(+24631)
LAD226	chr12	103960000	105119999	Gm10000	(+65512)	Dicer1	(+211952)
LAD227	chr8	22330000	23849999	Nkx6-3	(-63271)	Ank1	(+115118)
LAD228	chr12	76180000	76729999	Plekhg3	(-78560)	Ppp1r36	(+37401)
LAD229	chr5	145600000	145679999	Cyp3a41b	(-55270)	Cyp3a41a	(+80136)
LAD230	chr4	127040000	127799999	Gjb5	(-61819)	CK137956	(+550951)
LAD231	chr18	66960000	68349999	Psmg2	(+13401)	Ptpn2	(+69595)
LAD232	chr18	34500000	34909999	Cdc23	(-53265)	Gfra3	(+15387)
LAD233	chr9	72610000	73279999	Dyx1c1	(-13785)	Pygo1	(+19355)
LAD234	chr11	106130000	106839999	Icam2	(-102219)	Ern1	(+2796)
LAD235	chr5	76430000	77519999	Srp72	(+317)
LAD236	chr1	86350000	86769999	Pde6d	(+22547)	Ptma	(+33264)
LAD237	chr16	4220000	4779999	Adcy9	(-80192)	Srl	(+23075)
LAD238	chr9	96300000	97189999	Rasa2	(-113383)	E030011O05Rik	(+7727)
LAD239	chr14	24720000	25869999	Zmiz1	(-164224)	Rps24	(+804319)
LAD240	chr17	48230000	50509999	Mocs1	(-58410)	Lrfn2	(+437621)
LAD241	chr10	41000000	42359999	Ccdc162	(+29300)	Cd164	(+160500)
LAD242	chr18	33770000	34439999	Apc	(-115984)	Epb4.1l4a	(-97794)
LAD243	chr8	72110000	72589999	Klf2	(+30967)	Eps15l1	(+71474)
LAD244	chr4	3220000	3259999	Vmn1r3	(-54642)	Tmem68	(+334853)
LAD245	chr14	55340000	55949999	Tm9sf1	(-1194)
LAD246	chr15	12190000	12969999	Pdzd2	(+12556)	Golph3	(+258504)
LAD247	chr4	40570000	41229999	B4galt1	(-45995)	Spink4	(-20052)
LAD248	chr4	118950000	119539999	Cldn19	(-10414)	Lepre1	(+12054)
LAD249	chr17	8170000	9179999	Pde10a	(-126745)	T	(+240577)
LAD250	chr10	117380000	118179999	Slc35e3	(-33642)	Nup107	(+12705)
LAD251	chr6	118560000	119629999	Cacna1c	(-314676)	Dcp1b	(-80252)
LAD252	chr3	95620000	96339999	Plekho1	(+16001)	Anp32e	(+50754)
LAD253	chr6	133870000	135599999	Dusp16	(+57625)	Loh12cr1	(+95373)
LAD254	chr3	94770000	95389999	Psmd4	(-37386)	Pip5k1a	(+26875)
LAD255	chr11	79510000	79989999	Rab11fip4	(+158788)	Utp6	(+212390)
LAD256	chr1	33870000	35029999	Ptpn18	(-9746)	Imp4	(+10149)
LAD257	chr12	101910000	102819999	Lgmn	(+74813)	Rin3	(+81952)
LAD258	chr2	154500000	155139999	C130057N11Rik	(+28867)	Eif2s2	(+72935)
LAD259	chr11	71720000	72609999	Pitpnm3	(-29222)	4933427D14Rik	(+38771)
LAD260	chr19	8550000	9139999	Lrrn4cl	(-5785)	Gng3	(-5754)
LAD261	chr18	62680000	66569999	Nars	(-108443)	Atp8b1	(+36000)
LAD262	chr18	77710000	77869999	Pstpip2	(-4545)
LAD263	chr7	38020000	38269999	1600014C10Rik	(-38217)	Ccne1	(-37466)
LAD264	chr16	17030000	17439999	Tmem191c	(-41300)	Hic2	(+1428)
LAD265	chr4	41270000	41759999	AI464131	(-11924)	1110017D15Rik	(+2333)
LAD266	chr6	120430000	120679999	Cecr2	(-111421)	Cecr5	(-23681)
LAD267	chr8	86700000	88049999	N4bp1	(-489742)	Cbln1	(+97592)
LAD268	chr14	31070000	31709999	Sh3bp5	(+46065)	Capn7	(+53362)
LAD269	chr13	100480000	100889999	Ccdc125	(+15519)	Cdk7	(+45942)
LAD270	chr9	108910000	109239999	Atrip	(-876)
LAD271	chr16	29600000	30309999	Hes1	(-110340)	Opa1	(+375620)
LAD272	chr11	51750000	52129999	Phf15	(-82347)	Cdkn2aipnl	(-27661)
LAD273	chr8	107360000	107699999	Rps26-ps1	(-90415)	Psmd7	(+58482)
LAD274	chr6	115470000	116049999	Raf1	(-83365)	Tmem40	(+2466)
LAD275	chr7	6120000	6449999	Zfp667	(-1614)
LAD276	chr8	46400000	48849999	Ing2	(+50158)	Rwdd4a	(+91336)
LAD277	chr7	48720000	50089999	Nav2	(+158811)	Dbx1	(+231849)
LAD278	chr7	112090000	113319999	ENSMUSG00000098132	(-248962)	Tead1	(+25680)
LAD279	chr15	72590000	73309999	Gm3150	(+36643)	Trappc9	(+111204)
LAD280	chr16	32950000	33439999	Snx4	(-56456)	Osbpl11	(+9929)
LAD281	chr15	57460000	59459999	Fer1l6	(-50048)	D15Ertd621e	(+44532)
LAD282	chr3	107030000	108799999	Gstm7	(+16817)	Gstm5	(+19179)
LAD283	chr2	91010000	91529999	Arfgap2	(+4707)	1110051M20Rik	(+174642)
LAD284	chr6	85080000	85579999	Sfxn5	(+3422)	Emx1	(+142562)
LAD285	chr1	170270000	171659999	Fcrla	(-37417)	Fcgr2b	(+11127)
LAD286	chr15	38010000	38479999	Odf1	(+25797)	Klf10	(+55707)
LAD287	chr8	105680000	106059999	Edc4	(-10951)	Nutf2	(+9366)
LAD288	chr10	42810000	44179999	Gm9803	(-29102)	Bend3	(+15860)
LAD289	chr7	25600000	25849999	Ccdc97	(-5912)	Hnrnpul1	(+29730)
LAD290	chr19	23680000	24329999	Fam189a2	(+26019)	Apba1	(+246124)
LAD291	chr18	73600000	74379999	Mapk4	(+74929)	Mro	(+130598)
LAD292	chr11	87400000	87989999	Supt4a	(-42552)	Rnf43	(+31913)
LAD293	chr4	32650000	33289999	Ankrd6	(-46545)	Rragd	(-13037)
LAD294	chr7	67370000	68759999	Igf1r	(+112141)	Pgpep1l	(+199233)
LAD295	chr8	88090000	88709999	Nkd1	(-121344)	Brd7	(-37806)
LAD296	chr12	98900000	100559999	Foxn3	(-336928)	Efcab11	(+153442)
LAD297	chr19	56530000	57609999	Afap1l2	(-61790)	Ablim1	(+146032)
LAD298	chr7	121700000	122959999	Cacng3	(-340492)	Prkcb	(+40703)
LAD299	chr10	42410000	42759999	Nr2e1	(-1368)
LAD300	chr7	132980000	134149999	Ctbp2	(-549752)	Tex36	(+37115)
LAD301	chr8	108360000	109019999	Zfhx3	(-24644)
LAD302	chr3	104490000	104869999	Slc16a1	(+41332)	Fam19a3	(+97547)
LAD303	chr1	85680000	86309999	Gpr55	(-33945)	Spata3	(-26942)
LAD304	chr6	120030000	120369999	B4galnt3	(+94559)	Ninj2	(+106650)
LAD305	chr15	36080000	37849999	Gm10384	(-85184)	Zfp706	(+42402)
LAD306	chr8	109310000	109779999	Dhx38	(+20601)	Pmfbp1	(+50973)
LAD307	chr2	38280000	38739999	Nek6	(-1643)
LAD308	chr18	11740000	13159999	Ttc39c	(-193344)	Lama3	(+115976)
LAD309	chr12	16980000	17769999	Odc1	(-169873)	Nol10	(+26542)
LAD310	chr11	84510000	84829999	Lhx1	(-143985)	Mrm1	(+149515)
LAD311	chr8	104920000	105629999	Nol3	(-1447)
LAD312	chr2	173920000	174939999	Ctsz	(+9039)	Nelfcd	(+14196)
LAD313	chr7	65580000	67239999	Lrrk1	(-21650)	Aldh1a3	(+17517)
LAD314	chr4	126430000	126889999	Psmb2	(-17630)	5730409E04Rik	(+50182)
LAD315	chr8	91270000	93079999	Irx3	(-373346)	Irx5	(-182796)
LAD316	chr6	120720000	121559999	Mical3	(-58391)	Pex26	(-43667)
LAD317	chr6	29830000	30749999	Ube2h	(+14539)	Nrf1	(+241969)
LAD318	chr3	90060000	90699999	Slc27a3	(+9927)	Gatad2b	(+38346)
LAD319	chr9	110220000	110549999	5830462I19Rik	(-9570)	Ptpn23	(+23210)
LAD320	chr11	80140000	80419999	Rhbdl3	(-20912)	Rhot1	(+70945)
LAD321	chr2	158490000	159189999	Dhx35	(+45193)
LAD322	chr7	136630000	139029999	Glrx3	(+392352)	Tcerg1l	(+567728)
LAD323	chr1	119850000	120869999	C1ql2	(+19418)	Marco	(+145084)
LAD324	chr7	34100000	34349999	Pdcd2l	(-28339)	Gpi1	(+5281)
LAD325	chr2	4700000	5949999	Ccdc3	(+187224)	Camk1d	(+389515)
LAD326	chr9	113260000	114099999	Pdcd6ip	(+28244)
LAD327	chr5	65610000	66409999	9130230L23Rik	(-5715)	Rbm47	(+163117)
LAD328	chr14	75610000	76989999	Tsc22d1	(-115587)	Rps2-ps6	(-62647)
LAD329	chr9	75210000	75669999	Leo1	(-1524)
LAD330	chr7	118300000	119609999	Knop1	(-99002)	Gprc5b	(+40211)
LAD331	chr6	100280000	100949999	Rybp	(-327559)	Shq1	(+56157)
LAD332	chr11	74370000	74679999	Rap1gap2	(+65186)	Olfr412	(+160329)
LAD333	chr10	116640000	117239999	Myrfl	(-43121)	Rab3ip	(+10380)
LAD334	chr5	105300000	106119999	D830014E11Rik	(-114511)	Lrrc8d	(+9211)
LAD335	chr9	98920000	99509999	Pik3cb	(-74913)	Gm6432	(+22239)
LAD336	chr3	8520000	9249999	Hey1	(-217961)	Mrps28	(+38918)
LAD337	chr16	33480000	34569999	Umps	(-57962)	Kalrn	(+489048)
LAD338	chr14	62760000	64459999	Pinx1	(-250312)	Xkr6	(+3497)
LAD339	chr15	93200000	93919999	Prickle1	(-40477)	Adamts20	(+844258)
LAD340	chr17	70490000	70929999	Tgif1	(+141734)	Dlgap1	(+285206)
LAD341	chr11	86850000	87139999	Ypel2	(-1293)
LAD342	chr6	52020000	52589999	Hoxa13	(-44120)	Evx1	(-8498)
LAD343	chr5	127180000	127859999	Slc15a4	(+97416)	Tmem132c	(+278192)
LAD344	chr13	94830000	96199999	S100z	(-36345)	F2rl1	(+10240)
LAD345	chr1	38130000	40419999	Rpl31	(-92851)	Npas2	(+80788)
LAD346	chr11	62470000	63299999	Cdrt4	(-66193)	Tvp23b	(+5545)
LAD347	chr8	3150000	3749999	Pex11c	(+17680)	Arhgef18	(+56962)
LAD348	chr6	39210000	39589999	Gm10244	(-20378)	Rab19	(+18825)
LAD349	chr2	126900000	127789999	Adra2b	(-18286)	Astl	(+6361)
LAD350	chr10	118950000	120939999	Grip1	(+125488)	Helb	(+167987)
LAD351	chr15	96350000	96859999	Scaf11	(-144157)	Slc38a1	(+36962)
LAD352	chr4	115700000	116209999	Dmbx1	(-29362)	Faah	(+62926)
LAD353	chr15	87160000	88749999	Zdhhc25	(-645302)	Fam19a5	(+329770)
LAD354	chr14	117870000	119219999	Abcc4	(+161219)	Gm9376	(+277842)
LAD355	chr14	19690000	20469999	Gng2	(-102751)	Saysd1	(+3172)
LAD356	chr17	11230000	12919999	Agpat4	(-44284)	Park2	(+236398)
LAD357	chr14	29800000	30719999	Dcp1a	(-219565)	Chdh	(+250977)
LAD358	chr3	50820000	51419999	Slc7a11	(-676387)	Ccrn4l	(-104447)
LAD359	chr7	100750000	101119999	Arhgef17	(-2839)
LAD360	chr2	130950000	131609999	Pank2	(+17500)	Rnf24	(+72881)
LAD361	chr4	43180000	43779999	Cd72	(-25372)	Sit1	(+3734)
LAD362	chr12	24460000	25539999	Kidins220	(+25068)	Id2	(+96092)
LAD363	chr7	4420000	4559999	Ppp1r12c	(+11680)	Eps8l1	(+25151)
LAD364	chr8	26080000	27289999	Zfp703	(-292336)	Thap1	(+526788)
LAD365	chr9	71260000	71879999	Polr2m	(-84065)	Gcom1	(+22265)
LAD366	chr5	145070000	145289999	Atp5j2	(+12062)	Cpsf4	(+12776)
LAD367	chr9	66590000	68029999	Tpm1	(-260594)	Tln2	(+249703)
LAD368	chr17	74290000	74529999	Slc30a6	(+14392)	Nlrc4	(+49108)
LAD369	chr2	119460000	119819999	Oip5	(-21531)	Ndufaf1	(+22798)
LAD370	chr11	51190000	51709999	Agxt2l2	(-134757)	Col23a1	(+160080)
LAD371	chr8	114350000	115719999	Wwox	(+595345)	Maf	(+672794)
LAD372	chr6	48390000	49389999	Abp1	(-14986)	Tmem176a	(+48517)
LAD373	chr18	56350000	56819999	1700065I17Rik	(-3350)
LAD374	chr12	55290000	55619999	Nfkbia	(+37647)	Psma6	(+56225)
LAD375	chr11	6480000	6779999	Tbrg4	(-3957)
LAD376	chr3	100690000	102409999	Atp1a1	(+54603)	Igsf3	(+172875)
LAD377	chr14	47300000	48839999	Peli2	(-50869)	Ktn1	(+406244)
LAD378	chr7	116100000	116339999	Plekha7	(-30159)	Rps13	(+114190)
LAD379	chr6	28310000	29539999	Lep	(-135220)	Lrrc4	(-93253)
LAD380	chr14	51980000	52349999	Supt16	(+32239)	Rpgrip1	(+54296)
LAD381	chr7	130520000	131039999	Plekha1	(-85910)	Btbd16	(+5931)
LAD382	chr13	97750000	98719999	Arhgef28	(-28835)	Utp15	(+27992)
LAD383	chr3	96520000	97069999	Cd160	(+34351)	Rnf115	(+67389)
LAD384	chr11	72860000	73309999	Itgae	(-5583)	1200014J11Rik	(+37217)
LAD385	chr16	21770000	22209999	Tmem41a	(-42448)	Liph	(+5542)
LAD386	chr5	146190000	146469999	Wasf3	(-54985)	Cdk8	(+98712)
LAD387	chr2	84470000	85269999	Rtn4rl2	(+16692)	Slc43a1	(+30592)
LAD388	chr7	12860000	13079999	Zfp446	(-7848)	Zfp324	(+4162)
LAD389	chr18	76530000	77069999	Skor2	(-56405)	Smad2	(+558420)
LAD390	chr10	94730000	95829999	Plxnc1	(-335422)	Cradd	(+44097)
LAD391	chr18	35600000	35759999	Spata24	(-17814)	Dnajc18	(+23144)
LAD392	chr13	111470000	111709999	Gm10198	(-2785)
LAD393	chr16	18500000	18969999	2017-09-05	(-105062)	Cldn5	(-41847)
LAD394	chr1	182220000	182989999	Capn8	(+39993)	4922505E12Rik	(+144180)
LAD395	chr12	69070000	69919999	Gm9887	(-122542)	Mettl21d	(+88028)
LAD396	chr2	130110000	130909999	Mrps26	(-53742)	Ptpra	(+59456)
LAD397	chr7	110060000	110319999	Swap70	(-31703)	Wee1	(+67650)
LAD398	chr1	156400000	156869999	Tor3a	(+39356)	Abl2	(+75951)
LAD399	chr19	58720000	59289999	Eno4	(+61575)	4930506M07Rik	(+71069)
LAD400	chr6	82400000	82939999	Pole4	(-17071)	Hk2	(+104454)
LAD401	chr4	56590000	57439999	Frrs1l	(-24609)	Epb4.1l4b	(+128437)
LAD402	chr2	34390000	35079999	Gapvd1	(+20232)	Mapkap1	(+327817)
LAD403	chr6	117780000	118419999	Rasgef1a	(+33615)	Csgalnact2	(+39140)
LAD404	chr1	181150000	181599999	Cnih3	(+22372)	Ccdc121	(+136451)
LAD405	chr4	62940000	63609999	Orm1	(-69560)	Col27a1	(+59565)
LAD406	chr4	119600000	120449999	Edn2	(-136206)	Hivep3	(+210505)
LAD407	chr3	145510000	146459999	Syde2	(-2870)
LAD408	chr10	3490000	4639999	Akap12	(-201329)	Mthfd1l	(+91869)
LAD409	chr1	171930000	172659999	Atp1a4	(-36586)	Atp1a2	(+3064)
LAD410	chr5	150110000	150629999	Fry	(+110070)	Zar1l	(+148164)
LAD411	chr19	61190000	61269999	Csf2ra	(-1582)
LAD412	chr6	29640000	29769999	Smo	(-30694)	Tspan33	(+10778)
LAD413	chr19	55030000	56489999	Habp2	(-527922)	Tcf7l2	(+18190)
LAD414	chr18	23990000	24519999	2700062C07Rik	(-215861)	Galnt1	(+49233)
LAD415	chr12	75540000	76139999	Syne2	(+21682)	Esr2	(+337259)
LAD416	chr2	74630000	74799999	Hoxd3	(-11728)	Hoxd8	(+10095)
LAD417	chr11	35060000	36339999	Pank3	(-69484)	Slit3	(+578776)
LAD418	chr14	65260000	65809999	Pnoc	(-109528)	Elp3	(+58112)
LAD419	chr9	96000000	96199999	Gk5	(-19375)	Xrn1	(+145240)
LAD420	chr6	122460000	122929999	Nanog	(-12568)	Dppa3	(+68590)
LAD421	chr6	84010000	84699999	Cyp26b1	(+238810)	Dysf	(+335611)
LAD422	chr5	101710000	102159999	Wdfy3	(+134921)	Cds1	(+169870)
LAD423	chr7	120630000	121649999	Hs3st2	(-252296)	Otoa	(+56678)
LAD424	chr5	106920000	107439999	Tgfbr3	(+109629)	Cdc7	(+215439)
LAD425	chr10	39840000	40759999	Gtf3c6	(-42335)	Amd1	(+2188)
LAD426	chr16	32640000	32879999	Muc4	(+24114)	Muc20	(+37435)
LAD427	chr1	191400000	191999999	Lpgat1	(-18389)	Ints7	(+124237)
LAD428	chr11	20230000	20719999	Slc1a4	(-142287)	Sertad2	(-68334)
LAD429	chr6	37950000	38429999	Atp6v0a4	(-80451)	D630045J12Rik	(+64009)
LAD430	chr15	31090000	31749999	Ankrd33b	(-52274)	Ropn1l	(+33689)
LAD431	chr9	31080000	31759999	Nfrkb	(+33808)	Tmem45b	(+44238)
LAD432	chr2	143780000	144839999	Snx5	(-39094)	Ovol2	(+22146)
LAD433	chr3	84150000	84779999	Trim2	(-205188)	Fhdc1	(+14491)
LAD434	chr5	103270000	104229999	Aff1	(-4573)
LAD435	chr13	46720000	47339999	Nhlrc1	(-15150)	Tpmt	(+13210)
LAD436	chr13	37310000	38689999	Ssr1	(-5810)	Cage1	(+36923)
LAD437	chr2	127830000	128949999	Gm355	(-201209)	Bcl2l11	(+263961)
LAD438	chr9	122970000	123559999	Tmem158	(-4211)
LAD439	chr6	47790000	48139999	Zfp956	(+11610)	Zfp777	(+83114)
LAD440	chr4	61800000	61859999	Mup19	(-47731)	Mup5	(+5233)
LAD441	chr1	184170000	185969999	Rab3gap2	(-134168)	Mark1	(-70451)
LAD442	chr10	66700000	67159999	Reep3	(+166988)
LAD443	chr1	86960000	87339999	Ecel1	(+6521)	Akp3	(+24992)
LAD444	chr2	131660000	132979999	Cds2	(+56852)	Prokr2	(+65400)
LAD445	chr7	134360000	136089999	Fam196a	(-286570)	Nps	(-43619)
LAD446	chr13	43450000	44759999	Jarid2	(-626271)	Cd83	(+319893)
LAD447	chr6	136100000	138089999	Rerg	(+74732)	Pde6h	(+140477)
LAD448	chr11	19530000	20079999	Meis1	(-786286)	Spred2	(-119442)
LAD449	chr1	128420000	128999999	Thsd7b	(-563344)	Cxcr4	(-117710)
LAD450	chr2	71250000	72939999	B230120H23Rik	(-190637)	Rapgef4	(+113760)
LAD451	chr16	13110000	13849999	Parn	(+188170)	Mkl2	(+223519)
LAD452	chr17	36120000	36319999	H2-T3	(-29713)	Rpp21	(+38069)
LAD453	chr11	85470000	86109999	Tbx2	(-42551)	Bcas3	(+436788)
LAD454	chr6	70720000	71589999	Fabp1	(-44827)	Thnsl2	(-10654)
LAD455	chr12	79600000	80439999	Zfp36l1	(+93013)	Rad51b	(+722649)
LAD456	chr5	52190000	53609999	Slc34a2	(-149353)	Anapc4	(+65985)
LAD457	chr3	9290000	9949999	Zfp704	(-9915)	Pag1	(+213679)
LAD458	chr1	130990000	131359999	Eif2d	(+21819)	Rassf5	(+70258)
LAD459	chr8	33770000	33999999	Smim18	(-137230)	Rbpms	(+44805)
LAD460	chr7	3570000	3709999	Cnot3	(-5352)	Prpf31	(+10015)
LAD461	chr16	21190000	21729999	Vps8	(+36882)	2510009E07Rik	(+234665)
LAD462	chr16	87330000	87849999	Bach1	(-108945)	Map3k7cl	(+36670)
LAD463	chr13	93480000	94789999	Lhfpl2	(+77204)	Scamp1	(+150829)
LAD464	chr7	81450000	81789999	Whamm	(+48708)	Homer2	(+86925)
LAD465	chr11	104470000	104709999	Itgb3	(-18000)	Myl4	(+13015)
LAD466	chr11	8300000	8719999	Tns3	(+154535)
LAD467	chr7	123150000	123589999	Arhgap17	(-85)
LAD468	chr14	7800000	8479999	Pdhb	(+32992)	Pxk	(+41787)
LAD469	chr5	34170000	34369999	Mxd4	(-82290)	Zfyve28	(+18326)
LAD470	chr11	83220000	84149999	Wfdc17	(-18991)	Ccl4	(+22416)
LAD471	chr17	88050000	88389999	Foxn2	(-220711)	Fbxo11	(-154709)
LAD472	chr3	103070000	103279999	Trim33	(-104293)	Bcas2	(+3345)
LAD473	chr15	95570000	96309999	Arid2	(-347573)	A130051J06Rik	(-148358)
LAD474	chr16	38240000	39059999	Arhgap31	(+63274)	Tmem39a	(+87188)
LAD475	chr12	80480000	80789999	Slc39a9	(-9215)	Galnt16	(+116010)
LAD476	chr14	59500000	60919999	Nupl1	(+41507)	4930563I02Rik	(+122483)
LAD477	chr12	5030000	5449999	Klhl29	(+135682)	Atad2b	(+322596)
LAD478	chr4	120520000	120779999	Cited4	(-16563)	Gm8439	(+61255)
LAD479	chr3	130310000	131369999	Lef1	(-270471)	Rpl34	(-109663)
LAD480	chr10	90820000	91349999	Apaf1	(-2230)	Ikbip	(+1943)
LAD481	chr19	40220000	40889999	Sorbs1	(-152733)	Aldh18a1	(+33463)
LAD482	chr8	34050000	36289999	Ppp1r3b	(-205741)	Tnks	(-204310)
LAD483	chr5	92560000	93299999	Sowahb	(+115022)	Shroom3	(+246565)
LAD484	chr2	119970000	120759999	Vps39	(-11863)	Tmem87a	(+39089)
LAD485	chr14	57680000	57819999	Lats2	(-3877)
LAD486	chr13	63900000	64479999	Habp4	(+28134)	Cdc14b	(+84973)
LAD487	chr16	55780000	55979999	Nfkbiz	(-41101)	Nxpe3	(+15279)
LAD488	chr4	62250000	62899999	Rgs3	(-44520)	4933430I17Rik	(+49631)
LAD489	chr7	37060000	37939999	Zfp536	(+269962)	Tshz3	(+801882)
LAD490	chr14	122140000	122499999	Clybl	(+138306)	Zic5	(+145677)
LAD491	chr7	101280000	101549999	Pde2a	(-6691)	Arap1	(+66933)
LAD492	chr12	8220000	8549999	Hs1bp3	(+71567)	Rhob	(+114985)
LAD493	chr8	33580000	33709999	Ubxn8	(-3024)
LAD494	chr14	26860000	27419999	Arhgef3	(-98039)	Il17rd	(+100999)
LAD495	chr11	85170000	85389999	Appbp2	(-44870)	Ppm1d	(-31244)
LAD496	chr3	51480000	53349999	Foxo1	(+146663)	Cog6	(+602223)
LAD497	chr9	109790000	109939999	Camp	(-15544)	Cdc25a	(-10579)
LAD498	chr5	75040000	75299999	Kit	(-404955)	Pdgfra	(+13834)
LAD499	chr5	66450000	67689999	Phox2b	(+29301)	Limch1	(+324165)
LAD500	chr2	104660000	104879999	Depdc7	(-27122)	Qser1	(+46696)
LAD501	chr7	97300000	97809999	Aamdc	(+24496)	Ints4	(+74044)
LAD502	chr17	32300000	32529999	Rasal3	(-11417)	Pglyrp2	(+5975)
LAD503	chr14	64520000	65179999	Hmbox1	(+99847)	Kif13b	(+197469)
LAD504	chr1	167220000	167939999	Lrrc52	(-113220)	Rxrg	(-18384)
LAD505	chr15	25220000	25959999	Basp1	(-176236)	Myo10	(-32525)
LAD506	chr3	103360000	103919999	Syt6	(+64719)	Olfml3	(+98001)
LAD507	chr6	145250000	146019999	Rassf8	(-111748)	Tuba3b	(+19243)
LAD508	chr18	77170000	77649999	Loxhd1	(+128042)	Rnf165	(+155136)
LAD509	chr1	72140000	72649999	Xrcc5	(+87579)	2017-03-04	(+141930)
LAD510	chr7	28030000	28219999	9530053A07Rik	(-4466)
LAD511	chr5	38080000	38889999	Slc2a9	(-4694)
LAD512	chr5	64950000	65519999	Wdr19	(+35304)	Rfc1	(+100670)
LAD513	chr15	63990000	64429999	Fam49b	(-149552)	Asap1	(+172919)
LAD514	chr4	130520000	130579999	Nkain1	(+24173)	Snrnp40	(+189868)
LAD515	chr11	46020000	46409999	Nipal4	(-48492)	Fndc9	(-20531)
LAD516	chr9	70030000	70419999	Myo1e	(+17650)	Ccnb2	(+196554)
LAD517	chr14	67070000	68069999	Gm6878	(-255289)	Cdca2	(+145610)
LAD518	chr8	104330000	104639999	Dync1li2	(-41953)	Ccdc79	(+24887)
LAD519	chr3	122010000	122579999	Bcar3	(-124780)	Dnttip2	(+20586)
LAD520	chr9	54490000	54869999	Dnaja4	(-19559)	Acsbg1	(-18130)
LAD521	chr8	13870000	14189999	2610019F03Rik	(-55223)	Erich1	(+60327)
LAD522	chr3	152580000	153979999	St6galnac5	(-297754)	St6galnac3	(+445062)
LAD523	chr5	23500000	24049999	Srpk2	(-158429)	Pus7	(+4558)
LAD524	chr7	129760000	130389999	Fgfr2	(+191191)	Wdr11	(+483137)
LAD525	chr12	100600000	101029999	9030617O03Rik	(+35943)	Gpr68	(+93198)
LAD526	chr4	116640000	116879999	Tesk2	(+39052)	Toe1	(+47640)
LAD527	chr11	84880000	84989999	Car4	(-22788)	Znhit3	(-18634)
LAD528	chr19	7500000	7649999	Pla2g16	(+17541)	Lgals12	(+32178)
LAD529	chr1	165510000	165869999	Mpzl1	(-55459)	Rcsd1	(+18094)
LAD530	chr15	103250000	103389999	Gpr84	(-9562)	Zfp385a	(+20086)
LAD531	chr9	40200000	40879999	Gm21915	(-130613)	Gramd1b	(-84330)
LAD532	chr10	122650000	123149999	Mon2	(+176505)	Ppm1h	(+221218)
LAD533	chr8	93540000	94219999	Gnao1	(+69160)	Amfr	(+132663)
LAD534	chr9	48580000	49719999	Gm4894	(-118572)	Tmprss5	(+47221)
LAD535	chr16	32390000	32569999	Slc51a	(+7879)	Pcyt1a	(+48980)
LAD536	chr7	101620000	102129999	Folr1	(-4219)
LAD537	chr6	50190000	51929999	Nfe2l3	(-372670)	G930045G22Rik	(-181921)
LAD538	chr2	73190000	73659999	Gpr155	(-38428)	Wipf1	(+104734)
LAD539	chr2	150900000	151019999	Ninl	(+49398)	Gins1	(+50406)
LAD540	chr7	142880000	143199999	Cd81	(-12739)	Tspan32	(+34954)
LAD541	chr7	64500000	65319999	Ndnl2	(-37003)	Fam189a1	(+246570)
LAD542	chr7	73560000	74119999	A830073O21Rik	(-99083)	St8sia2	(+173682)
LAD543	chr14	31840000	32159999	Ankrd28	(-169585)	Galnt15	(-28989)
LAD544	chr5	131360000	131949999	Auts2	(-38395)	ENSMUSG00000098133	(+886823)
LAD545	chr12	16350000	16889999	Ntsr2	(-33470)	Lpin1	(-30230)
LAD546	chr4	114300000	114989999	Gm12830	(-176722)	Trabd2b	(+238276)
LAD547	chr12	28230000	29369999	Myt1l	(-728384)	Tssc1	(+48172)
LAD548	chr6	140050000	140899999	Aebp2	(-148499)	Plekha5	(+50901)
LAD549	chr19	18560000	18669999	Pcsk5	(-777368)	Ostf1	(+16789)
LAD550	chr6	98920000	100229999	Foxp1	(-139655)	Eif4e3	(+91771)
LAD551	chr3	129130000	130269999	Egf	(+55322)	Elovl6	(+167614)
LAD552	chr9	7840000	8079999	Birc3	(-86976)	Yap1	(+44596)
LAD553	chr10	93010000	93759999	Elk3	(-73865)	Lta4h	(-68396)
LAD554	chr5	106160000	106849999	Barhl2	(-46560)	Zfp644	(+191830)
LAD555	chr19	59340000	59759999	Emx2	(+91628)	Rab11fip2	(+393364)
LAD556	chr6	34820000	35039999	Stra8	(+9837)	2010107G12Rik	(+47999)
LAD557	chr2	154340000	154439999	Cdk5rap1	(-16990)	Snta1	(+18099)
LAD558	chr1	84850000	84949999	Slc16a14	(+35125)	Fbxo36	(+60159)
LAD559	chr9	90120000	90279999	Adamts7	(+37022)	Tbc1d2b	(+70769)
LAD560	chr12	21130000	21379999	Itgb1bp1	(+31237)	Asap2	(+143252)
LAD561	chr15	54910000	55309999	Deptor	(-2317)
LAD562	chr13	12000000	12569999	Mtr	(-26887)	Actn2	(+55760)
LAD563	chr4	31550000	31769999	Map3k7	(-304097)
LAD564	chr13	72020000	74219999	Irx4	(-140497)	Irx2	(+491180)
LAD565	chr12	32990000	33399999	Atxn7l1	(-107515)	Cdhr3	(-102125)
LAD566	chr19	47850000	48169999	Sorcs3	(-196025)	Ccdc147	(+72288)
LAD567	chr16	22260000	22959999	Etv5	(-170281)	Dgkg	(+47173)
LAD568	chr8	18510000	18959999	Angpt2	(+6562)	Mcph1	(+139869)
LAD569	chr14	21420000	22749999	1700112E06Rik	(+65288)
LAD570	chr3	94310000	94629999	Riiad1	(+3591)	Mrpl9	(+26675)
LAD571	chr12	102980000	103589999	Prima1	(-42850)	Fam181a	(-29959)
LAD572	chr7	109090000	109329999	Lmo1	(-39692)	Stk33	(+229076)
LAD573	chr13	40640000	40759999	Gm9979	(-4005)
LAD574	chr4	109940000	110039999	Dmrta2	(+11947)	Elavl4	(+296889)
LAD575	chr12	54750000	55069999	Cfl2	(-47123)	Baz1a	(+76507)
LAD576	chr12	3300000	3429999	Kif3c	(-132)
LAD577	chr13	98860000	100009999	Map1b	(+81602)	Mrps27	(+90214)
LAD578	chr7	63720000	64399999	Klf13	(-121085)	Trpm1	(-93835)
LAD579	chr1	181740000	181919999	Lbr	(+12401)	Dnahc14	(+88964)
LAD580	chr4	8660000	9149999	Clvs1	(-364317)	Chd7	(+213635)
LAD581	chr8	4160000	4519999	Ccl25	(-9588)	Ccl25	(+14773)
LAD582	chr17	70970000	71359999	Lpin2	(-39676)	Myom1	(+145432)
LAD583	chr11	61950000	62339999	Adora2b	(-103984)	Specc1	(+67976)
LAD584	chr2	181550000	181829999	Rgs19	(+3977)	Tcea2	(+9690)
LAD585	chr14	34510000	34679999	Ldb3	(-6319)	Opn4	(+5142)
LAD586	chr5	91720000	92509999	G3bp2	(-31443)	Uso1	(-22938)
LAD587	chr3	97510000	98429999	Notch2	(-43538)	Sec22b	(+68810)
LAD588	chr7	109680000	110009999	Nrip3	(-63455)	Scube2	(+20679)
LAD589	chr7	100280000	100579999	Ucp3	(-42991)	C2cd3	(+57767)
LAD590	chr2	6060000	6629999	Echdc3	(-131967)	Usp6nl	(-7733)
LAD591	chr19	36880000	38179999	Exoc6	(-20418)	Hhex	(+97113)
LAD592	chr1	153420000	154319999	Gm5531	(-4345)
LAD593	chr3	34080000	35179999	Dnajc19	(-548688)	Sox2	(-20005)
LAD594	chr2	17930000	18049999	Nebl	(-258957)	H2afb1	(+6946)
LAD595	chr1	74480000	75049999	Prkag3	(-15779)	Wnt6	(-6892)
LAD596	chr6	146580000	147289999	1700034J05Rik	(+19422)	Ppfibp1	(+46411)
LAD597	chr2	59150000	60149999	Tanc1	(+37956)	Wdsub1	(+232584)
LAD598	chr7	123000000	123109999	Tnrc6a	(-68885)	Rbbp6	(+84436)
LAD599	chr4	10910000	11199999	Plekhf2	(-47324)	Ndufaf6	(+21204)
LAD600	chr13	69320000	69869999	Papd7	(-61161)	Srd5a1	(+16442)
LAD601	chr17	88470000	88699999	Ston1	(-41555)	Ppp1r21	(+54876)
LAD602	chr13	42740000	43379999	Tbc1d7	(+111501)	Phactr1	(+377302)
LAD603	chr2	129000000	129419999	Slc20a1	(+11236)	Ckap2l	(+87212)
LAD604	chr17	53540000	53689999	Kat2b	(+48029)	Sgol1	(+74333)
LAD605	chr13	24370000	25279999	Acot13	(+6517)	BC005537	(+23343)
LAD606	chr9	50300000	50959999	AU019823	(-12536)	Dlat	(+29780)
LAD607	chr18	61610000	62259999	Ablim3	(-23176)	Sh3tc2	(-18075)
LAD608	chr18	53220000	53489999	Ppic	(+63007)	Snx24	(+109338)
LAD609	chr1	87430000	87989999	Atg16l1	(-46086)	Inpp5d	(+89688)
LAD610	chr3	30830000	31329999	Skil	(-15061)	Prkci	(+84253)
LAD611	chr1	182020000	182149999	Enah	(-65020)	Srp9	(-39750)
LAD612	chr15	7960000	8299999	2410089E03Rik	(-39106)	Nup155	(+20687)
LAD613	chr13	97120000	97709999	Enc1	(+173895)	Gm10260	(+345588)
LAD614	chr19	47620000	47789999	Sfr1	(-26756)	Col17a1	(-12906)
LAD615	chr1	178220000	178299999	Cox20	(-59130)	Gm9982	(+3897)
LAD616	chr5	34430000	34669999	Sh3bp2	(+424)
LAD617	chr8	106100000	106449999	Smpd3	(+62988)	Prmt7	(+64064)
LAD618	chr7	100640000	100709999	Fam168a	(-31702)	Plekhb1	(-12586)
LAD619	chr1	59060000	59629999	Fzd7	(-137147)	Cdk15	(+88093)
LAD620	chr9	35260000	35579999	Cdon	(-32076)	Rpusd4	(+152135)
LAD621	chr15	38530000	38729999	Azin1	(-110734)	Atp6v1c1	(-31904)
LAD622	chr9	78370000	78669999	Eef1a1	(-38276)	Slc17a5	(+68041)
LAD623	chr18	31870000	32159999	Gpr17	(-65364)	Myo7b	(+21961)
LAD624	chr19	24570000	24909999	Tmem252	(+65992)	Pgm5	(+121855)
LAD625	chr11	105030000	105209999	Mettl2	(-6425)	Efcab3	(+27794)
LAD626	chr11	86370000	86589999	Rnft1	(-4657)
LAD627	chr9	91350000	91419999	Plscr5	(-807936)	Zic4	(+16030)
LAD628	chr10	128880000	128969999	Bloc1s1	(-1476)
LAD629	chr14	57030000	57459999	Gjb6	(-111389)	Cryl1	(+153483)
LAD630	chr14	56560000	56879999	Mphosph8	(+51752)	Pspc1	(+58316)
LAD631	chr16	13920000	14479999	Nde1	(+36725)	Myh11	(+91408)
LAD632	chr9	66030000	66329999	Herc1	(-170526)	Dapk2	(+21777)
LAD633	chr11	74720000	75039999	Sgsm2	(+17060)	Mnt	(+49080)
LAD634	chr2	159940000	160649999	Gm826	(+32494)
LAD635	chr18	10600000	10709999	Snrpd1	(+37204)	Abhd3	(+51696)
LAD636	chr1	152500000	152839999	Apobec4	(-80551)	Rgl1	(-44783)
LAD637	chr16	37440000	38089999	Ndufb4	(-110547)	Fstl1	(-11873)
LAD638	chr9	59500000	59759999	Pkm	(-26368)	Parp6	(+12716)
LAD639	chr1	127100000	127759999	Mgat5	(+123238)	Tmem163	(+248096)
LAD640	chr9	55290000	55459999	AI118078	(+48051)	Etfa	(+137243)
LAD641	chr9	77350000	77549999	Mlip	(-102130)	Lrrc1	(+94059)
LAD642	chr15	27410000	28349999	Fam105a	(-198458)	Trio	(+145848)
LAD643	chr2	121510000	121859999	Frmd5	(+122087)	Wdr76	(+178217)
LAD644	chr8	14230000	15359999	Cln8	(-93111)	C030037F17Rik	(-47573)
LAD645	chr5	72970000	73949999	Dcun1d4	(-21002)	Cwh43	(+53924)
LAD646	chr11	105250000	105599999	2017-03-10	(+31735)	Mrc2	(+132354)
LAD647	chr7	6910000	6989999	Peg3	(-219579)	Usp29	(-11160)
LAD648	chr7	73030000	73489999	Mctp2	(-953405)	Rgma	(-115520)
LAD649	chr10	84190000	85079999	Rfx4	(-121062)	Polr3b	(+12563)
LAD650	chr13	30150000	30289999	Agtr1a	(-116441)	Mboat1	(+83502)
LAD651	chr7	82660000	82949999	1700010L04Rik	(-46963)	Eftud1	(+156359)
LAD652	chr7	102380000	102599999	Olfr544	(-1693)
LAD653	chr14	34760000	35039999	Grid1	(+80175)	4930596D02Rik	(+911978)
LAD654	chr18	32210000	32449999	Bin1	(-47217)	Ercc3	(+89700)
LAD655	chr8	95780000	95969999	Slc38a7	(-21461)	Got2	(+13547)
LAD656	chr4	42870000	43069999	1700022I11Rik	(+54)
LAD657	chr9	54930000	55159999	Chrna3	(-18441)	Chrnb4	(+3544)
LAD658	chr5	29670000	29849999	Il6	(-253161)	Dnajb6	(+24312)
LAD659	chr19	40930000	41399999	Opalin	(-87887)	Tll2	(+41774)
LAD660	chr5	25600000	25889999	Xrcc2	(-39175)	Actr3b	(-15026)
LAD661	chr14	78940000	79419999	Zfp957	(+67296)	Vwa8	(+330822)
LAD662	chr9	14460000	14909999	Amotl1	(-70000)	Piwil4	(+55733)
LAD663	chr19	32020000	32669999	Asah2	(-283531)	Sgms1	(+4316)
LAD664	chr3	27150000	28279999	Fndc3b	(-4561)
LAD665	chr14	32300000	32719999	Ercc6	(-3521)
LAD666	chr5	63700000	64529999	Tbc1d1	(-45211)	Pgm1	(+22064)
LAD667	chr4	98380000	99069999	L1td1	(-1748)
LAD668	chr5	130510000	131239999	A330070K13Rik	(-490369)	Wbscr17	(+432918)
LAD669	chr17	33460000	33849999	Pram1	(+16944)	Hnrnpm	(+31860)
LAD670	chr8	90760000	90909999	Chd9	(+6165)	Gm6658	(+73415)
LAD671	chr4	120840000	121059999	Exo5	(-24995)	Zfp69	(+1699)
LAD672	chr7	43340000	43719999	4931406B18Rik	(-24062)	Cd33	(+3171)
LAD673	chr9	97760000	98849999	Rbp1	(-117961)	Nmnat3	(+8417)
LAD674	chr17	42880000	43169999	Gpr110	(-245329)	Tnfrsf21	(+8445)
LAD675	chr3	138400000	139089999	Tspan5	(+2805)	Rap1gds1	(+330199)
LAD676	chr11	43330000	44279999	Ttc1	(-57018)	Adra1b	(+96210)
LAD677	chr12	76770000	77209999	Fut8	(-249065)	Max	(-27752)
LAD678	chr18	77940000	78369999	Slc14a1	(-31669)	Slc14a2	(+54094)
LAD679	chr11	105910000	106069999	Ace3	(-4675)
LAD680	chr10	93800000	94639999	Tmcc3	(-294857)	Ndufa12	(+20996)
LAD681	chr8	83390000	83449999	Clgn	(+30133)	Scoc	(+38391)
LAD682	chr14	70760000	71039999	Gfra2	(+9870)
LAD683	chr8	76960000	77779999	Arhgap10	(+147907)	Nr3c2	(+470228)
LAD684	chr9	58640000	58899999	Hcn4	(-53512)	2410076I21Rik	(-28441)
LAD685	chr10	6990000	7329999	Ipcef1	(-179624)	Cnksr3	(+52237)
LAD686	chr1	33580000	33819999	Rab23	(-19882)	1700001G17Rik	(+30157)
LAD687	chr12	72650000	72849999	Dhrs7	(-85172)	Ppm1a	(-11211)
LAD688	chr10	7580000	7929999	Ginm1	(+25917)	Katna1	(+29000)
LAD689	chr7	116990000	118129999	Xylt1	(+179021)	Rps15a	(+555256)
LAD690	chr8	80730000	81039999	Gab1	(-4521)
LAD691	chr12	83650000	83849999	Papln	(-13634)	Psen1	(+61437)
LAD692	chr16	3830000	4069999	Nlrc3	(+26632)	Cluap1	(+41175)
LAD693	chr2	181890000	181939999	Gm14496	(-76226)	Polr3k	(+50663)
LAD694	chr5	28000000	28309999	En2	(-10696)	Insig1	(+83637)
LAD695	chr3	135200000	135759999	Manba	(-5611)	Ube2d3	(+41241)
LAD696	chr9	69440000	69989999	Foxb1	(+45940)	Anxa2	(+261380)
LAD697	chr4	101080000	101669999	Jak1	(-109718)	Ak4	(-44289)
LAD698	chr7	98050000	98209999	Myo7a	(-10476)	Omp	(+15502)
LAD699	chr8	72650000	72769999	Sin3b	(-13288)	Nwd1	(+63229)
LAD700	chr1	178340000	179749999	Smyd3	(+473034)	Kif26b	(+515875)
LAD701	chr9	74800000	75039999	Fam214a	(-56111)	Onecut1	(+58079)
LAD702	chr10	12640000	13319999	Sf3b5	(-28450)	Stx11	(-15741)
LAD703	chr14	79460000	79789999	Lect1	(+37170)	Sugt1	(+37309)
LAD704	chr11	20120000	20179999	Rab1	(-51602)	Actr2	(-37087)
LAD705	chr5	75340000	76209999	Kit	(+200045)	Kdr	(+203458)
LAD706	chr9	100970000	101109999	Msl2	(-34727)	Pccb	(-5102)
LAD707	chr11	77440000	77529999	Ankrd13b	(+4678)	Coro6	(+22589)
LAD708	chr17	71410000	71539999	Smchd1	(+343)
LAD709	chr6	142320000	143489999	Gm766	(-100610)	St8sia1	(+59452)
LAD710	chr17	44020000	44839999	Supt3	(-347152)	Clic5	(+241428)
LAD711	chr7	108880000	109039999	Tub	(-50825)	Eif3f	(+25583)
LAD712	chr14	34310000	34449999	Mmrn2	(+4496)	Bmpr1a	(+122687)
LAD713	chr14	45300000	45719999	Gnpnat1	(-121198)	Fermt2	(+20118)
LAD714	chr9	26920000	27359999	Jam3	(+15421)	Ncapd3	(+109825)
LAD715	chr12	73280000	73889999	Prkch	(+203)
LAD716	chr2	155180000	155409999	Map1lc3a	(+18703)	Pigu	(+62430)
LAD717	chr15	8830000	8969999	Slc1a3	(-189236)	Ranbp3l	(-68426)
LAD718	chr4	11240000	11409999	Dpy19l4	(-2863)
LAD719	chr18	82080000	82169999	Galr1	(+281777)
LAD720	chr4	99560000	99669999	Foxd3	(-41299)	Gm12689	(+319100)
LAD721	chr2	151490000	151639999	Sdcbp2	(-7622)	Fkbp1a	(+22517)
LAD722	chr5	25510000	25549999	Cct8l1	(+13933)	Xrcc2	(+175825)
LAD723	chr4	121980000	122059999	9530002B09Rik	(-669275)	Gm12887	(-397897)
LAD724	chr6	31510000	31729999	1700012A03Rik	(-430246)	Podxl	(-56019)
LAD725	chr9	99570000	99719999	Dzip1l	(+15422)	Cldn18	(+65063)
LAD726	chr6	30980000	31409999	Klf14	(-236010)	AB041803	(+23433)
LAD727	chr1	58020000	58509999	Aox3l1	(-13326)	Aox4	(+54603)
LAD728	chr10	18280000	18549999	Nhsl1	(+7325)	Hebp2	(+131076)
LAD729	chr18	35210000	35559999	Lrrtm2	(-169976)	Sil1	(+113925)
LAD730	chr9	14950000	15369999	Vstm5	(-79045)	Hephl1	(-47892)
LAD731	chr19	22880000	23199999	Klf9	(-101226)	Trpm3	(+900881)
LAD732	chr12	12520000	13239999	Rpl36-ps3	(-31986)	Fam49a	(+617861)
LAD733	chr12	8750000	9299999	Ttc32	(-4997)
LAD734	chr10	88200000	88599999	Sycp3	(-59569)	Gnptab	(+20774)
LAD735	chr10	86700000	87129999	Stab2	(+93025)	Nt5dc3	(+135995)
LAD736	chr3	83590000	84099999	Tlr2	(-3233)
LAD737	chr3	104920000	105229999	Kcnd3	(-378086)	4930564D02Rik	(+8156)
LAD738	chr12	98200000	98839999	Kcnk10	(+57940)	Gpr65	(+251365)
LAD739	chr1	155650000	155929999	Lhx4	(-47880)	Qsox1	(+22883)
LAD740	chr9	57070000	57169999	Man2c1	(-10690)	Sin3a	(+43601)
LAD741	chr7	65370000	65529999	Tarsl2	(-194898)	Tjp1	(-78761)
LAD742	chr8	30910000	31329999	Tti2	(-30316)	Rnf122	(+8180)
LAD743	chr18	42350000	42469999	Tcerg1	(-101510)	Pou4f3	(+15461)
LAD744	chr18	31750000	31809999	Polr2d	(-9159)	Ammecr1l	(+20176)
LAD745	chr6	53200000	55589999	Wipf3	(-34603)	Prr15	(+67988)
LAD746	chr11	80040000	80099999	Crlf3	(+10991)	Suz12	(+76894)
LAD747	chr5	74590000	74999999	Lnx1	(-109213)	Chic2	(+249774)
LAD748	chr12	21430000	21529999	Ywhaq	(-62564)
LAD749	chr17	6730000	6869999	Ezr	(-17216)	Rsph3b	(+148356)
LAD750	chr16	48260000	48329999	Dppa2	(-15477)	Dppa4	(+11265)
LAD751	chr9	77900000	78229999	Gcm1	(+13042)	Fbxo9	(+44065)
LAD752	chr13	108290000	108499999	Pde4d	(-259177)	Depdc1b	(+78668)
LAD753	chr12	114760000	114839999	Ighv1-73	(+990884)
LAD754	chr18	46140000	46749999	Ccdc112	(-133072)	Fem1c	(+80971)
LAD755	chr11	110330000	110559999	Kcnj16	(-523033)	Map2k6	(+45878)
LAD756	chr5	107870000	108119999	Mtf2	(-70742)	Fam69a	(-7915)
LAD757	chr9	37360000	37699999	Vsig2	(-9255)	Esam	(+1922)
LAD758	chr2	3630000	4639999	Frmd4a	(-17872)	Fam107b	(+421542)
LAD759	chr11	7040000	7279999	Igfbp1	(-37782)	Adcy1	(+96511)
LAD760	chr3	54560000	54809999	Supt20	(-7823)	Gm5641	(+203571)
LAD761	chr15	35880000	36009999	Cox6c	(-7355)	Rgs22	(+195400)
LAD762	chr1	62500000	63319999	Ino80d	(+204267)	Nrp2	(+206298)
LAD763	chr14	18240000	18509999	Ube2e1	(-43141)	Ube2e2	(+518776)
LAD764	chr1	12690000	13709999	Prdm14	(-72837)	Ncoa2	(+174083)
LAD765	chr18	36670000	36799999	Tmco6	(-68)
LAD766	chr6	35130000	35429999	Slc13a4	(+28131)	Nup205	(+102570)
LAD767	chr5	64570000	64909999	Klf3	(-63523)	Tbc1d1	(+579789)
LAD768	chr14	26300000	26409999	Gm2178	(-159554)	Duxbl3	(+92742)
LAD769	chr18	24560000	25139999	Fhod3	(+140555)	Tpgs2	(+319007)
LAD770	chr8	21940000	22269999	Nek5	(+20053)	Alg11	(+44279)
LAD771	chr5	88560000	88599999	Rufy3	(-3574)
LAD772	chr18	34980000	35119999	Hspa9	(-95643)	Ctnna1	(-68888)
LAD773	chr1	59980000	60099999	Ica1l	(+3087)	Fam117b	(+126994)
LAD774	chr19	4260000	4339999	Ankrd13d	(-16865)	Adrbk1	(+5955)
LAD775	chr7	4070000	4209999	Leng8	(+2951)	Leng9	(+9872)
LAD776	chr13	107450000	108239999	Zswim6	(+45064)	3830408C21Rik	(+813037)
LAD777	chr17	80070000	80829999	Sos1	(+30453)	Arhgef33	(+142593)
LAD778	chr1	78270000	78749999	Mogat1	(-1169)
LAD779	chr4	83180000	83439999	Frem1	(-288898)	Ttc39b	(+14255)
LAD780	chr12	56610000	56699999	Nkx2-9	(-41716)	Pax9	(-36767)
LAD781	chr7	98320000	98599999	Lrrc32	(-34222)	Gucy2d	(+16579)
LAD782	chr12	4810000	4919999	Mfsd2b	(+9358)	BC068281	(+14854)
LAD783	chr2	38930000	39049999	Wdr38	(-8319)	Olfml2a	(+58022)
LAD784	chr14	105810000	105909999	Spry2	(+36819)	Gm10076	(+178172)
LAD785	chr14	98980000	99599999	Dis3	(-190230)	Klf5	(-8691)
LAD786	chr10	58500000	59009999	Edar	(-79346)	Sh3rf3	(-58458)
LAD787	chr12	81600000	81999999	Pcnx	(-60030)	Map3k9	(-18830)
LAD788	chr11	22970000	23209999	Xpo1	(-166078)	Fam161a	(+81535)
LAD789	chr9	53740000	53829999	Sln	(-65251)	Slc35f2	(+13465)
LAD790	chr1	192060000	192899999	Kcnh1	(+289216)	Hhat	(+291213)
LAD791	chr19	15800000	16029999	Psat1	(+10059)
LAD792	chr11	48760000	48879999	Trim41	(-2647)
LAD793	chr13	45180000	46399999	Atxn1	(+174991)	Gmpr	(+282556)
LAD794	chr2	11110000	11609999	Pfkfb3	(+142090)	Prkcq	(+187618)
LAD795	chr2	122220000	122399999	Duoxa1	(+3693)	Duoxa2	(+11100)
LAD796	chr12	78840000	79089999	Plek2	(-58036)	Tmem229b	(+42277)
LAD797	chr16	28800000	29099999	Hrasls	(-259695)	Mb21d2	(-20302)
LAD798	chr14	24420000	24659999	Zmiz1	(-919224)	Rps24	(+49319)
LAD799	chr17	71590000	73129999	Alk	(+243709)	Clip4	(+578053)
LAD800	chr1	55150000	55219999	Rftn2	(+41782)	Mob4	(+53769)
LAD801	chr12	72920000	73129999	Six1	(+22179)	Six6	(+85276)
LAD802	chr8	107740000	107929999	Zfhx3	(-879644)	Psmd7	(-246518)
LAD803	chr4	144870000	145349999	Vps13d	(-135317)	Vps13d	(+80666)
LAD804	chr5	20870000	21019999	Rsbn1l	(+6822)	Tmem60	(+62809)
LAD805	chr6	89210000	89509999	Gm839	(-143763)	Plxna1	(+2613)
LAD806	chr11	19000000	19149999	Spred2	(-849442)	Meis1	(-56286)
LAD807	chr4	109390000	109499999	Ttc39a	(+29352)	Rnf11	(+31675)
LAD808	chr11	80760000	81869999	5530401A14Rik	(-545679)	Asic2	(-161679)
LAD809	chr17	3200000	3559999	Cldn20	(-152554)	Tiam2	(+53427)
LAD810	chr10	110740000	110819999	Csrp2	(-140177)	E2f7	(+34532)
LAD811	chr14	23690000	24299999	Kcnma1	(-191696)	Dlg5	(+250920)
LAD812	chr18	10770000	11149999	Gata6	(-92510)	Mib1	(+234452)
LAD813	chr4	57480000	57959999	Akap2	(-134159)	Gm20459	(+82177)
LAD814	chr11	46730000	46849999	Timd4	(-20800)	Havcr1	(+38832)
LAD815	chr9	15420000	15779999	Ccdc67	(+27933)	Smco4	(+94513)
LAD816	chr17	66940000	68179999	Ptprm	(-205541)	Lrrc30	(+72723)
LAD817	chr7	6630000	6869999	Usp29	(-211160)	Peg3	(-19579)
LAD818	chr17	74630000	75389999	Rasgrp3	(-425905)	Ltbp1	(+4432)
LAD819	chr2	70030000	70719999	Sp5	(-99923)	Myo3b	(+335874)
LAD820	chr5	132510000	132709999	ENSMUSG00000098133	(-68177)
LAD821	chr19	42580000	42929999	Pyroxd2	(-2225)
LAD822	chr8	78980000	79669999	Mmaa	(-30044)	Smad1	(+74518)
LAD823	chr13	21170000	21489999	Olfr1367	(-16910)	Gpx6	(+17783)
LAD824	chr10	110880000	111159999	Gm5428	(-105851)	Zdhhc17	(-9934)
LAD825	chr12	55820000	55869999	Brms1l	(+8634)	Mbip	(+500894)
LAD826	chr19	28830000	29219999	Ak3	(+22961)	Cdc37l1	(+34506)
LAD827	chr8	74760000	75229999	Tom1	(-38686)	Hmgxb4	(+1644)
LAD828	chr14	33670000	34269999	Zfp488	(+8764)	Rbp3	(+15978)
LAD829	chr2	121280000	121459999	Strc	(+10940)	Ckmt1	(+11390)
LAD830	chr6	148930000	148999999	Fam60a	(-20174)	Dennd5b	(+136680)
LAD831	chr15	94520000	94899999	Tmem117	(+80815)	Nell2	(+818706)
LAD832	chr9	53590000	53679999	Acat1	(-24618)	Cul5	(+32511)
LAD833	chr15	77580000	77639999	Apol10b	(-13875)	Apol11b	(+33278)
LAD834	chr15	59510000	59869999	Trib1	(+41650)	4933412E24Rik	(+326618)
LAD835	chr1	154400000	155289999	Cacna1e	(-119080)	Ier5	(+254636)
LAD836	chr4	99110000	99479999	Gm12689	(-900)
LAD837	chr3	95440000	95559999	Ctsk	(+714)
LAD838	chr5	3460000	3699999	Pex1	(-16066)	1700109H08Rik	(+8327)
LAD839	chr6	6850000	6959999	Acn9	(-51004)	Dlx5	(-22915)
LAD840	chr1	152900000	153379999	Lamc2	(+46447)	Nmnat2	(+184899)
LAD841	chr13	111750000	112539999	Map3k1	(-336007)	Ankrd55	(-143451)
LAD842	chr8	57400000	57639999	Hmgb2	(+8157)	Galnt7	(+133031)
LAD843	chr6	33820000	34609999	Slc35b4	(-37889)	Akr1b3	(+102497)
LAD844	chr19	29570000	29719999	Ermp1	(+3415)	C030046E11Rik	(+122718)
LAD845	chr3	97120000	97369999	Bcl9	(-17636)	Olfr1402	(+166179)
LAD846	chr17	79140000	80019999	Cdc42ep3	(-224909)	Rmdn2	(-34900)
LAD847	chr10	58290000	58449999	Lims1	(-24373)	Gcc2	(+114503)
LAD848	chr3	127620000	127979999	Tifa	(+10128)	Ap1ar	(+37492)
LAD849	chr6	122250000	122419999	Phc1	(+3864)	M6pr	(+26280)
LAD850	chr1	164960000	165329999	Xcl1	(-209473)	Tbx19	(+15773)
LAD851	chr15	102650000	102829999	Hoxc13	(-181103)	Calcoco1	(-17822)
LAD852	chr2	178120000	178329999	Phactr3	(+49651)	Sycp2	(+182685)
LAD853	chr4	59660000	59949999	Snx30	(-840)
LAD854	chr5	21470000	21849999	Armc10	(+14121)	Napepld	(+41394)
LAD855	chr2	150570000	150859999	Entpd6	(-34042)	Vsx1	(-25640)
LAD856	chr13	96910000	97059999	1700029F12Rik	(+49362)	Gcnt4	(+60311)
LAD857	chr14	46340000	47249999	Cnih	(-6589)	Gmfb	(+27242)
LAD858	chr18	20530000	20819999	Gm10269	(+7963)	Ttr	(+9750)
LAD859	chr9	110040000	110149999	Dhx30	(+6087)	Map4	(+163540)
LAD860	chr7	102210000	102299999	Rhog	(-4912)
LAD861	chr4	33450000	33669999	Cnr1	(-364632)	Rngtt	(+249689)
LAD862	chr16	16850000	16979999	Mapk1	(-68382)	Ppm1f	(+18531)
LAD863	chr18	25460000	25769999	Celf4	(+138983)	AW554918	(+445980)
LAD864	chr1	59880000	59929999	Fam117b	(-8006)	Bmpr2	(+140721)
LAD865	chr13	35740000	36039999	Rpp40	(+16359)	Cdyl	(+230138)
LAD866	chr8	103310000	104249999	Gm8730	(-914147)	Cdh5	(-321625)
LAD867	chr19	36260000	36569999	Hectd2	(-139668)	Pcgf5	(+5252)
LAD868	chr7	111120000	112029999	Eif4g2	(-491970)	Galnt18	(+204977)
LAD869	chr1	166970000	167169999	Fam78b	(+68583)	Uck2	(+153919)
LAD870	chr1	128270000	128369999	Lct	(+8318)	Ubxn4	(+75819)
LAD871	chr9	88480000	88549999	Zfp949	(-33020)	Syncrip	(-32445)
LAD872	chr15	11780000	12119999	Npr3	(-44326)	Sub1	(+46058)
LAD873	chr10	117280000	117339999	Lyz1	(-17132)	Cpsf6	(+66970)
LAD874	chr5	150780000	151289999	Kl	(+82393)	Stard13	(+155194)
LAD875	chr14	61670000	62679999	Dleu7	(+117979)	Kcnrg	(+567518)
LAD876	chr5	125910000	126129999	Gm4868	(-171260)
LAD877	chr18	4510000	4689999	9430020K01Rik	(-34929)	Mtpap	(+224408)
LAD878	chr12	51810000	52049999	Hectd1	(-100464)	Heatr5a	(+41321)
LAD879	chr1	59670000	59769999	Bmpr2	(-44279)	Nop58	(+34994)
LAD880	chr19	38400000	38859999	Plce1	(+105803)	Noc3l	(+189237)
LAD881	chr15	7060000	7629999	Egflam	(+53304)	Lifr	(+190647)
LAD882	chr14	68920000	69249999	Nkx2-6	(-86576)	Stc1	(+55711)
LAD883	chr11	31520000	31869999	Cpeb4	(-177211)	Bod1	(-23115)
LAD884	chr18	3440000	3519999	Bambi	(-27957)	G430049J08Rik	(+8370)
LAD885	chr9	40920000	41229999	Crtam	(-70414)	Ubash3b	(+83062)
LAD886	chr8	19530000	19639999	Gm6483	(-97270)	Defb7	(+89903)
LAD887	chr17	14110000	14739999	Smoc2	(+145494)	Thbs2	(+269262)
LAD888	chr12	102880000	102929999	Unc79	(-43859)	Cox8c	(+5694)
LAD889	chr18	14400000	14519999	Gm5160	(+35132)	Ss18	(+222914)
LAD890	chr9	47220000	48339999	Cadm1	(+249743)	Nxpe2	(+560898)
LAD891	chr3	96400000	96479999	Fcgr1	(-146031)	BC107364	(+12306)
LAD892	chr4	108600000	108679999	3110021N24Rik	(-79649)	Cc2d1b	(+20060)
LAD893	chr9	70770000	71079999	Lipc	(+9808)	Adam10	(+246003)
LAD894	chr9	35100000	35219999	St3gal4	(-43190)	Dcps	(+16061)
LAD895	chr1	121020000	121649999	Ccdc93	(-96049)	Insig2	(-6976)
LAD896	chr17	78510000	78679999	Vit	(+86937)	Strn	(+142196)
LAD897	chr15	8560000	8699999	Gm2310	(-110047)	Slc1a3	(+80764)
LAD898	chr9	106880000	106909999	Manf	(-3021)
LAD899	chr12	88360000	88539999	Nrxn3	(-344504)	Adck1	(+89199)
LAD900	chr11	22600000	22649999	Tmem17	(+112912)	B3gnt2	(+235101)
LAD901	chr19	21710000	21869999	Trpm3	(-349119)	Tmem2	(+11658)
LAD902	chr15	5060000	5249999	Ttc33	(-30560)	Prkaa1	(+11139)
LAD903	chr5	108310000	108759999	Cplx1	(+15024)	Pcgf3	(+73768)
LAD904	chr2	90720000	90939999	Mtch2	(-17155)	Agbl2	(+47273)
LAD905	chr9	89770000	90079999	Ctsh	(-129267)	Rasgrf1	(+15225)
LAD906	chr3	54980000	55289999	Ccdc169	(-5038)	Spg20	(+22834)
LAD907	chr1	181060000	181099999	9130409I23Rik	(+28763)	Nvl	(+64157)
LAD908	chr7	113590000	114209999	Spon1	(+134002)	Rras2	(+217781)
LAD909	chr17	36730000	37079999	Rnf39	(-37918)	Trim31	(+6882)
LAD910	chr2	94220000	94509999	Hsd17b12	(-207036)	Ttc17	(+41689)
LAD911	chr10	39320000	39679999	Traf3ip2	(-112934)	Fyn	(+130202)
LAD912	chr12	58880000	59189999	Gemin2	(+21607)	Trappc6b	(+26461)
LAD913	chr14	20630000	20929999	Ndst2	(-49673)	Camk2g	(+14088)
LAD914	chr2	147150000	147369999	Pax1	(-104994)	6430503K07Rik	(+72576)
LAD915	chr13	40820000	41569999	Elovl2	(+25405)	Sycp2l	(+80693)
LAD916	chr9	56060000	56269999	Tspan3	(-3930)
LAD917	chr11	84360000	84459999	Aatf	(+103522)	Acaca	(+236878)
LAD918	chr14	32760000	33379999	Lrrc18	(+78618)	Wdfy4	(+115066)
LAD919	chr3	41000000	41629999	Phf17	(-248383)	Pgrmc2	(-231954)
LAD920	chr15	38890000	39149999	Cthrc1	(-56932)	Fzd6	(+13667)
LAD921	chr10	83490000	83759999	Appl2	(+23738)	A230046K03Rik	(+81059)
LAD922	chr13	13450000	13579999	Lyst	(-75409)	Nid1	(+77398)
LAD923	chr9	51230000	51389999	1810046K07Rik	(+18917)	2010007H06Rik	(+29705)
LAD924	chr3	65560000	66069999	Ccnl1	(+143249)	Lekr1	(+148772)
LAD925	chr13	112680000	113199999	Ccno	(-47802)	Dhx29	(+12270)
LAD926	chr9	103810000	104489999	Ccrl1	(-23357)	Dnajc13	(+112930)
LAD927	chr11	40690000	40759999	Mat2b	(-32226)	Hmmr	(+8422)
LAD928	chr1	177260000	177749999	1700016C15Rik	(-224814)	Zbtb18	(+60339)
LAD929	chr9	59030000	59329999	Adpgk	(-111572)	Gm7589	(-33790)
LAD930	chr10	44260000	44539999	Prdm1	(+58687)	Atg5	(+131642)
LAD931	chr16	9000000	9209999	1810013L24Rik	(+274900)	Grin2a	(+889921)
LAD932	chr19	24370000	24529999	Fxn	(-169395)	Fam122a	(+27356)
LAD933	chr3	151990000	152169999	Ptgfr	(-242370)	Gipc2	(+86230)
LAD934	chr10	67430000	68589999	Rtkn2	(+30402)	Arid5b	(+268726)
LAD935	chr18	80940000	81279999	Sall3	(-123422)
LAD936	chr19	57850000	58629999	Gfra1	(+215398)	Atrnl1	(+628966)
LAD937	chr9	111350000	111879999	Stac	(+75348)	Dclk3	(+175919)
LAD938	chr11	72690000	72819999	Cyb5d2	(+40856)	Ankfy1	(+64994)
LAD939	chr1	55020000	55109999	Coq10b	(+12230)	Hspd1	(+23024)
LAD940	chr12	80860000	81339999	Smoc1	(+73192)	Slc8a3	(+233180)
LAD941	chr9	31800000	32039999	Arhgap32	(-196136)	Barx2	(-6538)
LAD942	chr18	84580000	84789999	Cndp2	(-3004)
LAD943	chr14	74600000	75079999	Esd	(+107703)	Lrch1	(+107877)
LAD944	chr8	46290000	46339999	Acsl1	(-156041)	Helt	(-20329)
LAD945	chr14	40890000	41019999	Sh2d4b	(-61734)	Tspan14	(+11807)
LAD946	chr1	155990000	156109999	Tor1aip1	(-13520)	Fam163a	(+155026)
LAD947	chr2	51910000	52079999	Tnfaip6	(-43009)	Nmi	(-21776)
LAD948	chr2	70900000	71059999	Tlk1	(-154272)	Mettl8	(+75583)
LAD949	chr10	7980000	9119999	Ust	(-31175)	Sash1	(+336070)
LAD950	chr7	82170000	82419999	Adamtsl3	(-40732)	Sh3gl3	(+120204)
LAD951	chr12	53660000	54699999	Egln3	(+23860)	Npas3	(+931323)
LAD952	chr11	87200000	87359999	Ppm1e	(+79023)	Trim37	(+152923)
LAD953	chr6	71670000	71819999	Reep1	(+37439)	Mrpl35	(+78810)
LAD954	chr3	87030000	87269999	Cd1d1	(-150559)	Kirrel	(+24747)
LAD955	chr18	53530000	53799999	Cep120	(+79547)	Prdm6	(+200454)
LAD956	chr3	32280000	32769999	Mfn1	(-4465)
LAD957	chr5	30090000	30289999	Gpr113	(+15722)	Hadhb	(+34728)
LAD958	chr2	49570000	50279999	Lypd6	(-141464)	Lypd6b	(+137312)
LAD959	chr4	58910000	59059999	Ptgr1	(+2119)	Zkscan16	(+41372)
LAD960	chr16	44370000	44559999	Wdr52	(+70201)	Boc	(+93870)
LAD961	chr8	68770000	69219999	Atp6v1b2	(-93646)	Lpl	(+114509)
LAD962	chr10	67230000	67379999	Egr2	(-232869)	Nrbf2	(-19695)
LAD963	chr2	104090000	104579999	D430041D05Rik	(+75334)	A930018P22Rik	(+212231)
LAD964	chr3	116190000	116669999	Cdc14a	(-5968)	Rtca	(+78208)
LAD965	chr13	41610000	41859999	Gm5082	(+79303)	Adtrp	(+112488)
LAD966	chr1	156910000	157149999	Ralgps2	(-90374)	Tex35	(+78645)
LAD967	chr14	65850000	66389999	Adam2	(-42267)	Ephx2	(+4500)
LAD968	chr12	73950000	74019999	Syt16	(-12761)	Snapc1	(+20470)
LAD969	chr9	72120000	72279999	Zfp280d	(-74899)	Gm7866	(-25041)
LAD970	chr3	121080000	121969999	Slc44a3	(+7344)	Cnn3	(+98459)
LAD971	chr3	36390000	36559999	1810062G17Rik	(-937)	Anxa5	(+843)
LAD972	chr10	78700000	78799999	Casp14	(-31707)	Ccdc105	(+3067)
LAD973	chr19	12420000	12569999	Dtx4	(+6996)	Mpeg1	(+34221)
LAD974	chr8	23980000	24619999	A730045E13Rik	(+126096)	1810011O10Rik	(+138946)
LAD975	chr13	63060000	63729999	Fancc	(+36745)	2010111I01Rik	(+380066)
LAD976	chr14	66640000	67009999	Gm10032	(+40471)	Dpysl2	(+43688)
LAD977	chr14	72980000	73179999	Rcbtb2	(-62537)	Cysltr2	(-30886)
LAD978	chr6	50030000	50109999	Mpp6	(-40241)	Npy	(+247290)
LAD979	chr6	146070000	146539999	Itpr2	(+197099)	Sspn	(+370878)
LAD980	chr9	83390000	83729999	Sh3bgrl2	(+11662)	Elovl4	(+246305)
LAD981	chr8	88750000	89689999	Gm5356	(-32440)
LAD982	chr14	30820000	31029999	Itih3	(-1240)
LAD983	chr2	74910000	75819999	Hnrnpa3	(-294261)	Mtx2	(+539197)
LAD984	chr7	136130000	136589999	Mki67	(-643621)	Mgmt	(-534611)
LAD985	chr12	32760000	32939999	Sypl	(-103891)	Nampt	(+29665)
LAD986	chr1	37810000	38069999	Lyg2	(-23507)	Lyg1	(+17759)
LAD987	chr11	23950000	24489999	Bcl11a	(+141827)
LAD988	chr9	95510000	95859999	Pcolce2	(+47399)	Trpc1	(+65358)
LAD989	chr1	193050000	193739999	Camk1g	(-24703)
LAD990	chr9	99790000	99889999	Cldn18	(-129937)	Sox14	(+36170)
LAD991	chr14	54050000	54279999	Dad1	(+88914)
LAD992	chr8	71940000	72009999	Zfp961	(+23919)	Cyp4f18	(+34626)
LAD993	chr2	154110000	154249999	Bpifb1	(-10818)	Bpifa5	(+17393)
LAD994	chr1	84580000	84699999	Pid1	(-355355)	Dner	(+56221)
LAD995	chr12	51690000	51749999	Strn3	(-28086)	Hectd1	(+109536)
LAD996	chr18	10470000	10549999	Esco1	(+100352)	Greb1l	(+184821)
LAD997	chr14	50770000	50989999	Tep1	(-9440)	Klhl33	(+13255)
LAD998	chr3	108840000	109069999	Gm9857	(-14555)	Fam102b	(+72607)
LAD999	chr5	31460000	31719999	Mrpl33	(-23939)	Slc4a1ap	(+63003)
LAD1000	chr3	58500000	58739999	Fam194a	(+17207)	2810407C02Rik	(+43364)
LAD1001	chr9	36820000	37289999	Pknox2	(+28279)	Fez1	(+222316)
LAD1002	chr9	55530000	55619999	Isl2	(+33852)	Scaper	(+344605)
LAD1003	chr3	67430000	67629999	Mfsd1	(-52768)	Rarres1	(-14477)
LAD1004	chr7	75640000	75969999	Klhl25	(-43338)	Akap13	(+349466)
LAD1005	chr5	107610000	107749999	Gfi1	(+44343)	Rpap2	(+82265)
LAD1006	chr3	36130000	36229999	D3Ertd254e	(+20478)	Qrfpr	(+42275)
LAD1007	chr10	108250000	108629999	Pawr	(+107811)	Syt1	(+570975)
LAD1008	chr2	103820000	103999999	Caprin1	(-112351)	Lmo2	(-60223)
LAD1009	chr4	86650000	86789999	Plin2	(-49940)	Dennd4c	(-28555)
LAD1010	chr10	25490000	25619999	Smlr1	(-18728)	Tmem200a	(+524052)
LAD1011	chr2	19270000	19489999	Ptf1a	(-65663)	Msrb2	(+8364)
LAD1012	chr13	46490000	46669999	C78339	(-89522)	Cap2	(+78152)
LAD1013	chr19	29810000	30229999	Uhrf2	(-10513)	Trpd52l3	(+16210)
LAD1014	chr5	72450000	72929999	Nipal1	(+42204)	Txk	(+46589)
LAD1015	chr6	92130000	92289999	Mrps25	(-25967)	Zfyve20	(+4925)
LAD1016	chr11	20770000	21079999	Peli1	(-210469)	Lgalsl	(-93944)
LAD1017	chr14	75320000	75569999	Siah3	(-10982)	Zc3h13	(+160627)
LAD1018	chr15	39660000	39949999	Dpys	(+52467)	Dcstamp	(+59068)
LAD1019	chr3	10010000	10159999	Gm9833	(-3173)
LAD1020	chr1	157410000	157649999	Sec16b	(+23272)	Fam5b	(+826260)
LAD1021	chr18	7580000	7709999	Wac	(-224197)	Mpp7	(-18137)
LAD1022	chr2	140040000	140119999	Tasp1	(-13240)	Esf1	(+90564)
LAD1023	chr8	78510000	78909999	Lsm6	(+111140)	Slc10a7	(+200665)
LAD1024	chr5	149940000	150069999	Rxfp2	(-13675)	B3galtl	(+326770)
LAD1025	chr9	116810000	117919999	Rbms3	(+264913)
LAD1026	chr15	103870000	103909999	Mucl1	(-134561)	Spt1	(+9312)
LAD1027	chr12	116070000	116269999	Vipr2	(+92272)	Wdr60	(+93025)
LAD1028	chr4	40140000	40419999	Ndufb6	(-579)
LAD1029	chr3	133310000	133399999	Ppa2	(+44890)	Tet2	(+189390)
LAD1030	chr2	90450000	90589999	Ptprj	(+60647)	Gm13769	(+197778)
LAD1031	chr18	5760000	5839999	Zeb1	(+208140)	Arhgap12	(+336098)
LAD1032	chr11	109850000	109889999	1700012B07Rik	(-41954)	Abca8b	(+125845)
LAD1033	chr18	14570000	14679999	Ss18	(+57914)	Gm5160	(+200132)
LAD1034	chr18	4730000	5219999	Svil	(+54460)	Zfp438	(+359439)
LAD1035	chr8	64580000	64969999	Sc4mol	(-41208)	Klhl2	(+74818)
LAD1036	chr6	37170000	37809999	Creb3l2	(-47854)	Akr1d1	(-40173)
LAD1037	chr2	57100000	57429999	Galnt5	(-732884)	Gpd2	(+27322)
LAD1038	chr6	115230000	115349999	Pparg	(-132066)	Timp4	(-38151)
LAD1039	chr2	72980000	73089999	Gm11084	(-48284)	Ola1	(+179447)
LAD1040	chr7	104110000	104219999	E030002O03Rik	(-169)
LAD1041	chr2	18770000	19089999	Pip4k2a	(+68126)	BC061194	(+230977)
LAD1042	chr10	17960000	18219999	Reps1	(+34060)	Ect2l	(+120890)
LAD1043	chr14	57500000	57599999	N6amt2	(+21569)	Il17d	(+25171)
LAD1044	chr7	81840000	81889999	Tm6sf1	(+5999)	Hdgfrp3	(+69473)
LAD1045	chr8	90980000	91229999	Aktip	(+29465)	Rbl2	(+34943)
LAD1046	chr14	26520000	26579999	Dennd6a	(-29578)	Slmap	(-15069)
LAD1047	chr2	105010000	105529999	0610012H03Rik	(+45680)	Rcn1	(+129319)
LAD1048	chr1	151570000	151759999	Edem3	(-90374)	Fam129a	(+93627)
LAD1049	chr5	29430000	29579999	Ube3c	(-64242)	Mnx1	(-26481)
LAD1050	chr18	57340000	57469999	Ctxn3	(-63486)	Prrc1	(+50267)
LAD1051	chr15	34250000	34609999	9430069I07Rik	(-73579)	Rpl30	(+13640)
LAD1052	chr13	96650000	96689999	Hmgcr	(+936)
LAD1053	chr17	43210000	43979999	Pla2g7	(+26731)	Tdrd6	(+35299)
LAD1054	chr4	109050000	109269999	Osbpl9	(+42272)	Nrd1	(+159345)
LAD1055	chr15	7810000	7899999	Gdnf	(+43989)	Wdr70	(+244209)
LAD1056	chr9	68540000	69399999	Narg2	(-427906)	Rora	(+316214)
LAD1057	chr7	116440000	116739999	Xylt1	(-790979)	Nucb2	(+85631)
LAD1058	chr4	115030000	115129999	Pdzk1ip1	(-8708)	Tal1	(+23574)
LAD1059	chr9	100370000	100489999	Sox14	(-553830)	Il20rb	(+56788)
LAD1060	chr16	23100000	23569999	BC106179	(-109632)	Rtp1	(-94133)
LAD1061	chr14	51840000	51939999	Slc39a2	(-3610)
LAD1062	chr2	101550000	102289999	Commd9	(+33747)	Ldlrad3	(+266385)
LAD1063	chr13	44830000	45139999	Dtnbp1	(+17096)	Jarid2	(+253729)
LAD1064	chr12	31080000	31409999	Lamb1	(-20293)	6030469F06Rik	(+60377)
LAD1065	chr11	31350000	31419999	Stc2	(-14926)	Bod1	(+286885)
LAD1066	chr19	54040000	54319999	Adra2a	(+134818)	Gpam	(+919451)
LAD1067	chr18	14890000	15509999	Kctd1	(-136418)	Aqp4	(+203684)
LAD1068	chr18	5880000	5989999	Arhgap12	(+201098)	Zeb1	(+343140)
LAD1069	chr14	78530000	78869999	Akap11	(-163140)	Dgkh	(+25089)
LAD1070	chr5	20490000	20789999	Magi2	(-62277)	Magi2	(+100110)
LAD1071	chr12	79130000	79389999	Zfyve26	(+36282)	Rdh12	(+51086)
LAD1072	chr1	179800000	179979999	Ahctf1	(-86320)	Cdc42bpa	(-70585)
LAD1073	chr5	27530000	27899999	Speer4b	(-213562)	Paxip1	(+76339)
LAD1074	chr11	80470000	80719999	Cdk5r1	(+117954)	Myo1d	(+185025)
LAD1075	chr6	124360000	124509999	Pex5	(-19933)	Clstn3	(+29794)
LAD1076	chr14	57860000	58559999	Rpl13-ps3	(-683506)	Fgf9	(+137314)
LAD1077	chr12	11090000	11229999	Kcns3	(-9627)	Msgn1	(+48948)
LAD1078	chr14	60970000	61529999	Sgcg	(+8490)	Sacs	(+111543)
LAD1079	chr10	116240000	116489999	Ptprb	(+63626)	Kcnmb4	(+108878)
LAD1080	chr1	78110000	78219999	Epha4	(-649912)	Pax3	(+31838)
LAD1081	chr12	70010000	70939999	Frmd6	(-350514)	Tmx1	(+21905)
LAD1082	chr8	57310000	57349999	Scrg1	(-125923)	Hand2	(+9017)
LAD1083	chr11	21990000	22069999	Otx1	(-28385)	Ehbp1	(+256795)
LAD1084	chr18	57780000	58209999	Slc12a2	(+116322)	Fbn2	(+214926)
LAD1085	chr10	126490000	126649999	Xrcc6bp1	(+331371)	Lrig3	(+603781)
LAD1086	chr4	58030000	58209999	Txndc8	(-110876)	Svep1	(+86596)
LAD1087	chr19	26600000	26779999	Gm815	(-195925)	Smarca2	(+84885)
LAD1088	chr17	75430000	75589999	Fam98a	(+41946)	Rasgrp3	(+74095)
LAD1089	chr1	165980000	166189999	Pou2f1	(-82322)	Dusp27	(+42898)
LAD1090	chr5	138080000	138279999	Mcm7	(-7578)	Taf6	(+7451)
LAD1091	chr6	38610000	39139999	Hipk2	(+1165)	Clec2l	(+211931)
LAD1092	chr3	122710000	123189999	1810037I17Rik	(+25638)	Usp53	(+34447)
LAD1093	chr10	78570000	78609999	Syde1	(+1964)	Ilvbl	(+15500)
LAD1094	chr4	3770000	3799999	Rps20	(+50665)	Lyn	(+106885)
LAD1095	chr17	68830000	69319999	Epb4.1l3	(-81810)	Tmem200c	(+237864)
LAD1096	chr10	44930000	45169999	Prdm1	(-591313)	Prep	(-17206)
LAD1097	chr12	91590000	91879999	Gtf2a1	(-144991)	Ston2	(+51436)
LAD1098	chr5	21070000	21329999	Fgl2	(-172642)	Gsap	(+13733)
LAD1099	chr5	73990000	74489999	Rasl11b	(+44704)	Scfd2	(+291742)
LAD1100	chr1	127810000	127869999	Map3k19	(+290)
LAD1101	chr13	65200000	65299999	Nlrp4f	(-44284)	Gm10775	(-9539)
LAD1102	chr14	73300000	73639999	Itm2b	(-84729)	Med4	(-40049)
LAD1103	chr7	70250000	70419999	Nr2f2	(+25593)
LAD1104	chr2	69780000	69859999	Klhl23	(-2370)
LAD1105	chr11	64830000	65419999	1700086D15Rik	(+34890)	Elac2	(+145962)
LAD1106	chr8	61170000	61759999	Cbr4	(-22734)	Sh3rf1	(+240829)
LAD1107	chr10	24570000	25439999	Arg1	(-77530)	Akap7	(+294164)
LAD1108	chr13	17810000	17949999	Cdk13	(-74903)	Rala	(+64239)
LAD1109	chr13	92630000	93149999	Mtx3	(+45213)	Cmya5	(+254724)
LAD1110	chr7	110600000	111059999	Rnf141	(+14457)	Ampd3	(+57396)
LAD1111	chr1	166250000	166439999	5330438I03Rik	(-35415)	Tada1	(-34097)
LAD1112	chr1	151420000	151509999	Rnf2	(+35823)	Trmt1l	(+36352)
LAD1113	chr5	101490000	101669999	Nkx6-1	(+85226)	Agpat9	(+733870)
LAD1114	chr2	126410000	126789999	Hdc	(+18678)	Slc27a2	(+47593)
LAD1115	chr19	57650000	57799999	Atrnl1	(+113966)	Gfra1	(+730398)
LAD1116	chr6	81700000	82159999	Gcfc2	(+6331)	Mrpl19	(+35958)
LAD1117	chr3	109120000	109209999	Vav3	(-175653)	Slc25a24	(+41851)
LAD1118	chr3	86740000	86959999	Mab21l2	(-301717)	Dclk2	(+70884)
LAD1119	chr11	11650000	12059999	Fignl1	(-46038)	Ddc	(+43144)
LAD1120	chr4	21680000	21859999	Tstd3	(-2788)
LAD1121	chr1	42690000	42809999	Mrps9	(-101233)	Pou3f3	(+52854)
LAD1122	chr3	40390000	40549999	Intu	(-70767)
LAD1123	chr4	59170000	59469999	Susd1	(+118633)	Ugcg	(+130743)
LAD1124	chr17	15060000	15479999	Dll1	(+105976)	2210404J11Rik	(+228359)
LAD1125	chr16	78410000	78549999	D16Ertd472e	(+96657)	Cxadr	(+178504)
LAD1126	chr17	7530000	7619999	Gm9992	(-189695)	Fndc1	(+229974)
LAD1127	chr17	7140000	7299999	Tcp10a	(-104667)	Rps6ka2	(+49885)
LAD1128	chr4	89090000	89179999	Mtap	(-2122)
LAD1129	chr11	23710000	23809999	Rel	(+10970)	Pus10	(+93993)
LAD1130	chr19	60610000	60889999	Cacul1	(-168977)	Nanos1	(-5987)
LAD1131	chr3	137510000	138129999	H2afz	(-44487)	Ddit4l	(+196328)
LAD1132	chr6	143830000	145199999	Sox5	(-305520)	Bcat1	(+533812)
LAD1133	chr17	32770000	33029999	Zfp870	(-13917)	Cyp4f14	(+17087)
LAD1134	chr18	46800000	47049999	Arl14epl	(-982)
LAD1135	chr3	88900000	88949999	Msto1	(-11001)	Dap3	(+25414)
LAD1136	chr3	32810000	32999999	Usp13	(+87454)	Pex5l	(+178029)
LAD1137	chr8	85450000	85539999	Gpt2	(+2424)	Dnaja2	(+60271)
LAD1138	chr5	31770000	31839999	Bre	(+106950)	Gm10463	(+328168)
LAD1139	chr9	48390000	48539999	Gm5616	(+14600)	Rexo2	(+15611)
LAD1140	chr18	4290000	4379999	Map3k8	(+17953)	Lyzl1	(+169168)
LAD1141	chr6	116190000	116319999	Zfand4	(-9222)	Fam21	(+46967)
LAD1142	chr13	102640000	102799999	Cd180	(+26442)	Mast4	(+614460)
LAD1143	chr13	103720000	103839999	Srek1	(-15496)	Erbb2ip	(+140514)
LAD1144	chr5	88640000	88729999	Mob1b	(-35871)	Grsf1	(-8829)
LAD1145	chr8	60570000	60679999	Mfap3l	(-7860)	Aadat	(+118876)
LAD1146	chr16	36620000	36729999	Ildr1	(-19038)	Cd86	(-8923)
LAD1147	chr3	152240000	152529999	Zzz3	(-11003)	Usp33	(+38511)
LAD1148	chr13	28420000	29229999	Sox4	(+128713)	Prl5a1	(+682516)
LAD1149	chr2	91620000	91729999	Arhgap1	(+24882)	Atg13	(+35576)
LAD1150	chr7	18520000	18569999	Psg25	(-12731)	Psg27	(+22305)
LAD1151	chr17	13850000	13929999	Gm7168	(-58373)	Mllt4	(+129452)
LAD1152	chr11	33640000	34539999	Lcp2	(+42799)	Foxi1	(+118089)
LAD1153	chr4	47420000	47699999	Nr4a3	(-485153)	Sec61b	(+85342)
LAD1154	chr2	160860000	161349999	Emilin3	(-192672)	Chd6	(+4022)
LAD1155	chr18	5340000	5529999	Zeb1	(-156860)	Zfp438	(-100561)
LAD1156	chr5	28400000	28479999	Shh	(+27101)	Rbm33	(+122811)
LAD1157	chr2	9570000	10439999	9230102O04Rik	(-121007)	Taf3	(+43596)
LAD1158	chr8	85310000	85399999	Mylk3	(+10324)	Orc6	(+55368)
LAD1159	chr3	37140000	37279999	Il2	(-84041)	Il21	(+22618)
LAD1160	chr8	44890000	45169999	Mtnr1a	(-39137)	Fat1	(+79792)
LAD1161	chr13	103610000	103679999	Mast4	(-310540)	Srek1	(+119504)
LAD1162	chr1	168050000	168589999	Pbx1	(+111897)	Lmx1a	(+630442)
LAD1163	chr2	137060000	137249999	Jag1	(-38356)
LAD1164	chr17	10320000	10629999	Qk	(-154771)	Pacrg	(+365311)
LAD1165	chr1	73750000	73859999	Tnp1	(-789101)	Tns1	(+319447)
LAD1166	chr2	71100000	71209999	Dync1i2	(-56706)	Cybrd1	(+37077)
LAD1167	chr17	68740000	68779999	Tmem200c	(-77136)	L3mbtl4	(+486203)
LAD1168	chr10	92860000	92959999	Nedd1	(-187580)	4930485B16Rik	(+171618)
LAD1169	chr1	105780000	106169999	Zcchc2	(-15689)	Tnfrsf11a	(+194277)
LAD1170	chr14	56280000	56379999	Gzmb	(-67740)	Atp12a	(-35068)
LAD1171	chr10	90590000	90779999	Apaf1	(+397770)	Anks1b	(+811491)
LAD1172	chr2	105580000	105749999	Rcn1	(-265681)	Pax6	(-11128)
LAD1173	chr1	20730000	21109999	Efhc1	(-31688)	Paqr8	(+29378)
LAD1174	chr7	129200000	129329999	Wdr11	(-326863)	Ppapdc1a	(+7906)
LAD1175	chr19	29450000	29509999	C030046E11Rik	(-42282)	Pdcd1lg2	(+69081)
LAD1176	chr15	51910000	52049999	Rad21	(+11760)	Utp23	(+102571)
LAD1177	chr3	143860000	144729999	Lmo4	(-89780)	Hs2st1	(+275181)
LAD1178	chr10	99080000	99299999	Dusp6	(-73231)	Phxr2	(-63679)
LAD1179	chr1	16040000	16279999	Rdh10	(+54226)	Stau2	(+359306)
LAD1180	chr12	4470000	4599999	Itsn2	(-58008)	Ncoa1	(-57818)
LAD1181	chr13	71850000	71979999	Irx1	(+48723)
LAD1182	chr12	35990000	36189999	Gm5434	(-379)
LAD1183	chr5	3320000	3399999	Fam133b	(-183844)	Cdk6	(+16107)
LAD1184	chr8	57790000	57899999	Galnt7	(-191969)	Galntl6	(+117564)
LAD1185	chr13	113320000	113709999	Snx18	(+103564)	BC067074	(+197916)
LAD1186	chr2	129470000	129749999	Sirpa	(+16795)	Pdyn	(+89833)
LAD1187	chr10	53400000	53759999	Cep85l	(-200149)	Asf1a	(-16961)
LAD1188	chr3	131480000	131669999	Dkk2	(-510292)	Papss1	(+10232)
LAD1189	chr5	31910000	32459999	Plb1	(-47714)	Fosl2	(+48528)
LAD1190	chr11	22690000	22929999	B3gnt2	(+50101)	Tmem17	(+297912)
LAD1191	chr9	79710000	79769999	Col12a1	(-21482)	Cox7a2	(+19853)
LAD1192	chr3	104220000	104439999	Magi3	(-109897)	Gm5546	(+36613)
LAD1193	chr2	112230000	112389999	Slc12a6	(+43181)	Emc4	(+58027)
LAD1194	chr10	19810000	20749999	4933406P04Rik	(+32294)	Map7	(+131080)
LAD1195	chr15	35230000	35379999	Vps13b	(-66546)	Osr2	(+8902)
LAD1196	chr2	146760000	146839999	Ralgapa2	(-287996)	Plk1s1	(-55864)
LAD1197	chr12	70980000	71199999	Tomm20l	(-21428)	Arid4a	(+74010)
LAD1198	chr3	102930000	103029999	Nr1h5	(-15867)	Sike1	(-15728)
LAD1199	chr8	36430000	36759999	6430573F11Rik	(+137426)	Dlc1	(+357442)
LAD1200	chr4	31990000	32609999	D130062J21Rik	(+56267)	Gja10	(+302760)
LAD1201	chr15	68920000	68969999	Khdrbs3	(+16580)
LAD1202	chr2	61450000	61499999	Rbms1	(-593562)	Tank	(-103586)
LAD1203	chr19	11770000	11909999	Olfr1417	(-10976)	Olfr1418	(+16001)
LAD1204	chr10	52220000	52329999	Dcbld1	(+41381)	Gopc	(+107124)
LAD1205	chr6	116990000	117709999	Zfp637	(-491246)	Rpl28-ps4	(-135952)
LAD1206	chr17	69360000	69509999	A330050F15Rik	(-4326)
LAD1207	chr7	90210000	90469999	Ccdc83	(-74568)	Sytl2	(-40646)
LAD1208	chr19	25920000	26049999	Smarca2	(-620115)	Dmrt2	(+312580)
LAD1209	chr1	4740000	4809999	Sox17	(-278587)	Mrpl15	(+10739)
LAD1210	chr18	83610000	84529999	Tshz1	(+16404)
LAD1211	chr8	8410000	9059999	Arglu1	(-44463)
LAD1212	chr9	54150000	54379999	Cyp19a1	(-71558)	Gldn	(-21486)
LAD1213	chr3	68300000	68709999	Il12a	(-185644)	Schip1	(+440198)
LAD1214	chr18	23740000	23919999	Zfp397	(-124688)	Mapre2	(+26016)
LAD1215	chr13	116940000	117029999	Isl1	(-675312)	Parp8	(+40516)
LAD1216	chr10	85190000	85679999	Pwp1	(-436831)	Btbd11	(+48186)
LAD1217	chr18	20870000	20969999	Rnf125	(-24625)	Trappc8	(-23922)
LAD1218	chr3	33830000	34019999	Ccdc39	(-80699)	Gm9791	(+80511)
LAD1219	chr1	4470000	4619999	Sox17	(-48587)	Mrpl15	(+240739)
LAD1220	chr7	115370000	115549999	Gm6816	(-532274)	Sox6	(+535086)
LAD1221	chr6	52640000	52719999	Hibadh	(-39611)	Tax1bp1	(-33729)
LAD1222	chr13	49680000	49849999	Iars	(+82900)	Gm8674	(+139597)
LAD1223	chr5	98140000	98199999	Antxr2	(-139267)	Prdm8	(-10869)
LAD1224	chr9	13880000	14399999	Sesn3	(-136301)	Fam76b	(+312284)
LAD1225	chr7	107330000	107549999	Olfml1	(-127446)	Syt9	(+69210)
LAD1226	chr3	100390000	100559999	Wdr3	(-312593)	Fam46c	(+14324)
LAD1227	chr2	19550000	19759999	Otud1	(-3062)
LAD1228	chr14	11500000	11889999	3830406C13Rik	(-589209)	Ptprg	(+141468)
LAD1229	chr10	39020000	39279999	Wisp3	(+13794)	Tube1	(+15977)
LAD1230	chr19	21420000	21649999	Gda	(-62328)	Gm3443	(-20674)
LAD1231	chr3	84960000	86229999	Pet112	(+20881)	Fam160a1	(+151266)
LAD1232	chr2	69360000	69699999	Lrp2	(+56065)	Dhrs9	(+149555)
LAD1233	chr14	120100000	120769999	Rap2a	(-43461)	Mbnl2	(+159331)
LAD1234	chr2	112470000	112549999	Aven	(+17036)	Ryr3	(+520331)
LAD1235	chr1	35330000	35469999	Hs6st1	(-668400)	Plekhb2	(+550008)
LAD1236	chr11	23490000	23579999	1700093K21Rik	(-15058)	0610010F05Rik	(+94027)
LAD1237	chr13	13920000	14019999	Gm18856	(-4140)
LAD1238	chr12	57500000	57579999	Foxa1	(+6121)	Mipol1	(+309554)
LAD1239	chr18	49970000	50279999	Hsd17b4	(-3201)
LAD1240	chr7	96150000	96959999	Nars2	(-396505)	Tenm4	(+344363)
LAD1241	chr17	50560000	50809999	Plcl2	(+175453)	Tbc1d5	(+494349)
LAD1242	chr8	45520000	46249999	Pdlim3	(-485)
LAD1243	chr13	13740000	13869999	B3galnt2	(-149674)	Gng4	(+20671)
LAD1244	chr4	47940000	48109999	Nr4a3	(-20153)	Sec61b	(+550342)
LAD1245	chr3	69660000	69819999	Nmd3	(+18015)	Sptssb	(+119896)
LAD1246	chr11	86160000	86259999	Brip1	(-8807)	Ints2	(+47550)
LAD1247	chr8	27360000	27459999	Chrna6	(+3944)	Chrnb3	(+41289)
LAD1248	chr13	29710000	30109999	Cdkal1	(-54326)	E2f3	(+75668)
LAD1249	chr7	107600000	107759999	5330417H12Rik	(-54839)	Cyb5r2	(+78032)
LAD1250	chr17	78730000	78979999	Gpatch11	(+19484)	Eif2ak2	(+27573)
LAD1251	chr12	101740000	101869999	Tc2n	(-86477)	Fbln5	(+14055)
LAD1252	chr15	40000000	40189999	Lrp12	(-151212)	9330182O14Rik	(-47188)
LAD1253	chr16	12840000	12969999	Ercc4	(-204684)	Gm6327	(-143580)
LAD1254	chr18	81320000	82039999	Sall3	(-693422)	Galr1	(+726777)
LAD1255	chr6	119670000	119949999	Wnt5b	(-265653)	Erc1	(+15226)
LAD1256	chr5	133490000	133809999	Gatsl2	(-449711)
LAD1257	chr2	90630000	90679999	Ptprj	(-74353)	Nup160	(-22215)
LAD1258	chr5	53660000	53699999	Cckar	(+27704)	Rbpj	(+89785)
LAD1259	chr3	66240000	66429999	Veph1	(-38163)	Shox2	(+646771)
LAD1260	chr17	78190000	78459999	Fez2	(+93131)	Crim1	(+124752)
LAD1261	chr1	126980000	127039999	Mgat5	(-296762)	Nckap5	(-179368)
LAD1262	chr14	36980000	37119999	Lrit1	(-4830)	Rgr	(-1036)
LAD1263	chr11	58580000	58659999	2210407C18Rik	(-3925)
LAD1264	chr13	111190000	111419999	Actbl2	(+49987)	Gpbp1	(+185111)
LAD1265	chr2	52430000	52679999	Arl5a	(-130099)	Cacnb4	(+121831)
LAD1266	chr4	40470000	40519999	Tmem215	(+22820)	Aptx	(+207914)
LAD1267	chr10	24040000	24229999	Taar9	(-25418)	Stx7	(-14317)
LAD1268	chr14	9360000	9489999	4930452B06Rik	(-758760)
LAD1269	chr3	53400000	53679999	Stoml3	(+51273)	Frem2	(+117355)
LAD1270	chr3	106120000	106309999	Chi3l3	(-47436)	Chi3l4	(+4507)
LAD1271	chr4	86860000	87229999	Acer2	(+170604)	Slc24a2	(+182963)
LAD1272	chr4	54920000	55299999	Rad23b	(-240043)	Zfp462	(+162024)
LAD1273	chr13	92210000	92469999	Rasgrf2	(-208506)	Dhfr	(-14783)
LAD1274	chr9	70500000	70619999	Gm10642	(-96251)	Sltm	(+17080)
LAD1275	chr19	27000000	27179999	Vldlr	(-127357)	Gm815	(+204075)
LAD1276	chr4	100710000	101039999	Cachd1	(+98325)	Gm10577	(+145696)
LAD1277	chr6	112680000	113069999	Rad18	(-178330)	Srgap3	(+72266)
LAD1278	chr9	95380000	95459999	Chst2	(-12730)	U2surp	(+91996)
LAD1279	chr10	21760000	22079999	Sgk1	(+37816)	4930444G20Rik	(+148079)
LAD1280	chr1	23330000	23419999	Gm6420	(-118594)	Ogfrl1	(+8175)
LAD1281	chr9	30740000	31039999	Adamts15	(+32452)	Snx19	(+462671)
LAD1282	chr1	94020000	94079999	Pdcd1	(+2553)	Neu4	(+29507)
LAD1283	chr18	84850000	84989999	Fbxo15	(-15158)	Cyb5	(+68662)
LAD1284	chr13	62830000	63019999	2010111I01Rik	(-89934)	Fbp1	(-36718)
LAD1285	chr14	68120000	68179999	Nefm	(-25154)	Adam7	(+383689)
LAD1286	chr15	10440000	11089999	C1qtnf3	(-187357)	Rai14	(-51460)
LAD1287	chr18	41850000	42279999	Gm5689	(-108370)	Sh3rf2	(+11333)
LAD1288	chr1	156170000	156249999	Fam163a	(-4974)
LAD1289	chr15	72500000	72549999	Col22a1	(-490773)	Kcnk9	(+21279)
LAD1290	chr6	38490000	38549999	1110001J03Rik	(-14823)	Ubn2	(+86050)
LAD1291	chr16	50360000	50529999	Bbx	(-12610)	Ccdc54	(+146154)
LAD1292	chr13	114060000	114309999	Ndufs4	(+203094)	Arl15	(+390495)
LAD1293	chr1	58720000	58859999	Casp8	(-5374)	Cflar	(+78440)
LAD1294	chr17	73170000	73439999	Capn13	(+94296)	Lclat1	(+197006)
LAD1295	chr7	81980000	82129999	Sh3gl3	(-119796)	Bnc1	(-62701)
LAD1296	chr2	83670000	83749999	Itgav	(-14397)	Zc3h15	(+65565)
LAD1297	chr14	12290000	12479999	Fezf2	(-39135)	Cadps	(+438079)
LAD1298	chr18	14270000	14339999	Zfp521	(-332267)	Gm5160	(-119868)
LAD1299	chr3	78980000	79599999	Rapgef2	(-144125)	Fnip2	(+277679)
LAD1300	chr6	4700000	4769999	Sgce	(+12204)	Casd1	(+134160)
LAD1301	chr2	52830000	53129999	Fmnl2	(+122132)	Prpf40a	(+211225)
LAD1302	chr7	131240000	131369999	Cuzd1	(+17292)	5430419D17Rik	(+130598)
LAD1303	chr13	3640000	3679999	Asb13	(+25968)	Calml3	(+144318)
LAD1304	chr10	89370000	89859999	Nr1h4	(-108342)	Slc17a8	(+6253)
LAD1305	chr3	37550000	38089999	Gm5148	(-95671)	Ankrd50	(+664844)
LAD1306	chr18	6930000	7029999	Mkx	(+24714)	Rab18	(+214795)
LAD1307	chr3	35460000	35579999	Atp11b	(-234134)	Sox2	(+869995)
LAD1308	chr13	31260000	31909999	Foxf2	(-40816)	A530084C06Rik	(-25667)
LAD1309	chr5	101290000	101429999	Nkx6-1	(+305226)	Agpat9	(+513870)
LAD1310	chr2	145430000	146359999	Naa20	(-8241)	Rin2	(+108884)
LAD1311	chr1	187570000	188189999	Esrrg	(-117827)	Gpatch2	(+664489)
LAD1312	chr7	109380000	109639999	Trim66	(-1866)
LAD1313	chr4	9740000	9859999	Asph	(-130838)	Gdf6	(-44372)
LAD1314	chr3	105270000	105729999	Kcnd3	(+46914)	Ddx20	(+187574)
LAD1315	chr15	9070000	9139999	Nadkd1	(+33740)	Skp2	(+35451)
LAD1316	chr16	57160000	57579999	Filip1l	(+16907)	Cmss1	(+236825)
LAD1317	chr6	148580000	148659999	Tmtc1	(-175611)	Ipo8	(+211467)
LAD1318	chr11	6830000	6939999	Adcy1	(-178489)	Ramp3	(+226479)
LAD1319	chr18	44380000	44679999	Dcp2	(+149500)	Mcc	(+282182)
LAD1320	chr7	75230000	75419999	Akap13	(-130534)	Sv2b	(-15738)
LAD1321	chr1	183520000	183809999	Gm8214	(+17194)	Hhipl2	(+246497)
LAD1322	chr9	86540000	86879999	Prss35	(-33649)	Me1	(-14086)
LAD1323	chr18	47620000	47719999	Gm5506	(-375335)	Sema6a	(-301170)
LAD1324	chr19	28600000	28769999	Glis3	(-4923)
LAD1325	chr10	22560000	22729999	Slc2a12	(-11)
LAD1326	chr1	79570000	79879999	Ap1s3	(-53028)	Wdfy1	(+36769)
LAD1327	chr3	99880000	99969999	Gdap2	(-237381)	Spag17	(+39583)
LAD1328	chr10	111230000	111929999	Krr1	(-392664)	Phlda1	(+73714)
LAD1329	chr7	55770000	56049999	Nipa2	(+52450)	Cyfip1	(+67929)
LAD1330	chr4	83000000	83099999	Frem1	(-28898)	Ttc39b	(+274255)
LAD1331	chr1	54090000	54259999	Stk17b	(-389776)	Hecw2	(+20034)
LAD1332	chr2	66020000	66119999	Galnt3	(+54994)	Csrnp3	(+224233)
LAD1333	chr1	56740000	57009999	Hsfy2	(-237549)	Satb2	(+96858)
LAD1334	chr1	162530000	162699999	Myoc	(-24150)	Vamp4	(+44485)
LAD1335	chr6	31770000	31969999	Podxl	(-306019)	1700012A03Rik	(-180246)
LAD1336	chr12	29530000	30049999	Pxdn	(-148036)	Myt1l	(+261616)
LAD1337	chr12	13580000	13629999	Nbas	(+335873)	Fam84a	(+547038)
LAD1338	chr9	122780000	122929999	Zfp445	(+7128)	Tcaim	(+49461)
LAD1339	chr18	32500000	32579999	Gypc	(+20034)	Bin1	(+162783)
LAD1340	chr11	45790000	45969999	Clint1	(+27949)	Lsm11	(+64935)
LAD1341	chr10	18590000	18669999	Hebp2	(-83924)	D10Bwg1379e	(+113758)
LAD1342	chr9	53240000	53479999	Kdelc2	(-24023)	Exph5	(+58330)
LAD1343	chr5	22280000	22389999	Slc26a5	(-469396)	Reln	(+9702)
LAD1344	chr15	90600000	90709999	Cpne8	(+24432)	Alg10b	(+430689)
LAD1345	chr4	6360000	6469999	Nsmaf	(+39271)	Sdcbp	(+49350)
LAD1346	chr2	125130000	125869999	Gm9913	(-5089)	Dut	(+252810)
LAD1347	chr19	38230000	38349999	Slc35g1	(-105980)	Lgi1	(+25218)
LAD1348	chr13	106710000	106929999	Lrrc70	(+27267)
LAD1349	chr17	32630000	32699999	Cyp4f15	(-20627)	Cyp4f40	(+5590)
LAD1350	chr9	72370000	72539999	Mns1	(+16471)	Tex9	(+36959)
LAD1351	chr17	9740000	10199999	Pabpc6	(-300296)	Qk	(+349361)
LAD1352	chr2	103540000	103779999	Abtb2	(+93690)	Nat10	(+101270)
LAD1353	chr6	128730000	128859999	Klrb1c	(-6359)	Klrb1b	(+31331)
LAD1354	chr14	51040000	51169999	Eddm3b	(-9565)	Rnase4	(+9000)
LAD1355	chr4	83520000	83699999	Ccdc171	(+84455)
LAD1356	chr17	80880000	81069999	Tmem178	(+30368)	Thumpd2	(+90085)
LAD1357	chr1	60770000	60999999	Ctla4	(-24025)	Cd28	(+138642)
LAD1358	chr3	123230000	123449999	Mettl14	(+45990)	Sec24d	(+72504)
LAD1359	chr15	61940000	62309999	Myc	(+139609)
LAD1360	chr13	69910000	70239999	Med10	(+265118)	BC018507	(+562634)
LAD1361	chr4	48540000	48679999	Murc	(-53514)	Tmeff1	(+24826)
LAD1362	chr14	45130000	45219999	Txndc16	(+44394)	Ptger2	(+186805)
LAD1363	chr6	116620000	116719999	Rassf4	(+3836)	8430408G22Rik	(+19316)
LAD1364	chr14	48880000	48999999	Otx2	(-274754)	Ap5m1	(-126495)
LAD1365	chr1	72710000	73279999	Igfbp5	(-120116)	Tnp1	(+20899)
LAD1366	chr14	58610000	58689999	Rpl13-ps3	(-243506)	Fgf9	(+577314)
LAD1367	chr2	51600000	51869999	Tas2r134	(+107489)	Rbm43	(+200163)
LAD1368	chr9	83040000	83119999	Phip	(-104511)	Hmgn3	(+66685)
LAD1369	chr18	30310000	30369999	Pik3c3	(+67253)	Rit2	(+977133)
LAD1370	chr1	42860000	42959999	Gpr45	(-42872)	Mrps9	(+58767)
LAD1371	chr13	103920000	104169999	Erbb2ip	(-124486)	Nln	(+64614)
LAD1372	chr19	34820000	34899999	Slc16a12	(-112711)	Pank1	(+19455)
LAD1373	chr5	126560000	126959999	Gm4868	(-911260)	Tmem132c	(-481808)
LAD1374	chr11	9110000	9229999	Abca13	(-21942)	Upp1	(+51897)
LAD1375	chr16	9600000	10089999	Grin2a	(+149921)
LAD1376	chr14	28150000	28559999	Wnt5a	(-149750)	Erc2	(+732558)
LAD1377	chr3	116710000	116989999	Agl	(-41834)	Frrs1	(-28227)
LAD1378	chr12	116870000	117619999	Rapgef5	(-271479)	Ptprn2	(+759280)
LAD1379	chr2	129790000	129929999	Tgm3	(-152349)	Stk35	(+59483)
LAD1380	chr11	34770000	34839999	Dock2	(-21108)	Spdl1	(+28641)
LAD1381	chr13	42040000	42409999	Edn1	(-76270)	Hivep1	(+172979)
LAD1382	chr1	64610000	65189999	Fzd5	(-162250)	Plekhm3	(+56824)
LAD1383	chr3	57420000	57609999	Wwtr1	(+60910)	Tm4sf4	(+89686)
LAD1384	chr3	36600000	36779999	Trpc3	(+167)
LAD1385	chr3	157710000	157799999	Cth	(+170077)	Ptger3	(+188108)
LAD1386	chr3	26980000	27109999	Ect2	(+108861)	Spata16	(+407380)
LAD1387	chr19	32830000	33149999	Pten	(+232503)	Rnls	(+402265)
LAD1388	chr4	110080000	110159999	Dmrta2	(+141947)	Elavl4	(+166889)
LAD1389	chr9	71120000	71169999	Lipc	(-210192)	Aqp9	(+18289)
LAD1390	chr13	90810000	90999999	Atp6ap1l	(+355)
LAD1391	chr6	89550000	89679999	Txnrd3	(-28988)	Chchd6	(-19348)
LAD1392	chr1	162740000	162889999	Fmo4	(-1328)
LAD1393	chr3	99100000	99329999	Tbx15	(-38760)	Wars2	(+73932)
LAD1394	chr12	51430000	51599999	Coch	(-78341)	Scfd1	(+137420)
LAD1395	chr1	43000000	43369999	Nck2	(-260751)	Fhl2	(-21039)
LAD1396	chr4	48370000	48479999	Tex10	(+48422)	Invs	(+145198)
LAD1397	chr1	54440000	54569999	Gtf3c3	(-66029)	Pgap1	(+52684)
LAD1398	chr13	113750000	114019999	Arl15	(+90495)	Ndufs4	(+503094)
LAD1399	chr2	11650000	11799999	Il15ra	(+19223)	Fbxo18	(+52582)
LAD1400	chr18	54070000	54159999	Csnk1g3	(+252887)	Zfp608	(+875180)
LAD1401	chr10	36920000	37029999	Hdac2	(+456)
LAD1402	chr9	24280000	24499999	Dpy19l1	(+113140)	Npsr1	(+291982)
LAD1403	chr11	8940000	9009999	Pkd1l1	(-1734)
LAD1404	chr2	120930000	121239999	Tgm5	(+841)
LAD1405	chr5	98970000	99959999	Rasgef1b	(-212073)	A930011G23Rik	(+264045)
LAD1406	chr17	51320000	51559999	Tbc1d5	(-260651)	Satb1	(+392672)
LAD1407	chr9	88060000	88229999	Tbx18	(-413740)	Nt5e	(-182609)
LAD1408	chr7	83550000	84449999	9930013L23Rik	(+86502)	Mesdc2	(+108000)
LAD1409	chr3	154040000	154389999	Lhx8	(+115651)	Slc44a5	(+241564)
LAD1410	chr8	107970000	108319999	Zfhx3	(-569644)	Psmd7	(-556518)
LAD1411	chr6	52770000	53089999	Jazf1	(+138631)	Tax1bp1	(+216271)
LAD1412	chr11	46450000	46559999	Gm12169	(-19212)	Havcr2	(+50065)
LAD1413	chr11	55860000	56199999	Glra1	(-421802)	Nmur2	(+11010)
LAD1414	chr4	108840000	108949999	Nrd1	(-105655)	Rab3b	(+15937)
LAD1415	chr10	40810000	40949999	Wasf1	(-3827)	Cdc40	(+3143)
LAD1416	chr3	68760000	68979999	1110032F04Rik	(+414)
LAD1417	chr1	82570000	82879999	Mff	(+110)
LAD1418	chr19	34190000	34319999	Acta2	(+336)
LAD1419	chr2	22690000	22779999	Apbb1ip	(-39094)	Gad2	(+112795)
LAD1420	chr11	30050000	30319999	Eml6	(-158967)	Sptbn1	(+83169)
LAD1421	chr15	93080000	93159999	Gxylt1	(+155161)	Pdzrn4	(+723085)
LAD1422	chr1	156290000	156349999	Gm2000	(-46040)	Nphs2	(+9273)
LAD1423	chr5	54150000	54209999	Stim2	(+181583)
LAD1424	chr1	183860000	184119999	Gm8214	(-307806)	1700056E22Rik	(+43998)
LAD1425	chr6	140970000	141149999	Pde3a	(-189269)	Gm11077	(+330716)
LAD1426	chr7	105330000	105639999	Prkcdbp	(-2803)
LAD1427	chr1	160970000	161079999	Zbtb37	(+9835)	Serpinc1	(+46394)
LAD1428	chr19	29280000	29409999	Rln1	(-10330)	Plgrkt	(+16970)
LAD1429	chr2	37710000	37999999	Crb2	(+78751)	Dennd1a	(+432375)
LAD1430	chr19	60430000	60519999	Prlhr	(-6696)	Cacul1	(+106023)
LAD1431	chr5	33890000	34019999	Gm1673	(-28466)	Nelfa	(-18587)
LAD1432	chr13	50390000	50479999	Gm806	(-32307)	Fbxw17	(+17136)
LAD1433	chr2	122580000	122809999	Slc30a4	(+7639)	AA467197	(+57150)
LAD1434	chr2	122020000	122169999	Spg11	(+23386)	Eif3j1	(+66454)
LAD1435	chr2	3310000	3579999	Dclre1c	(+20850)	Suv39h2	(+30031)
LAD1436	chr9	64750000	64859999	Rab11a	(-67242)	Dennd4a	(-6340)
LAD1437	chr16	77020000	77069999	Usp25	(+30931)	Gm11146	(+557094)
LAD1438	chr3	58090000	58179999	Pfn2	(-287436)	Tsc22d2	(-280689)
LAD1439	chr10	88670000	88859999	Arl1	(+33932)	Utp20	(+61814)
LAD1440	chr9	101270000	101359999	9630041A04Rik	(-623481)	Ppp2r3a	(-63168)
LAD1441	chr7	92670000	92889999	Rab30	(+38397)	4632434I11Rik	(+94213)
LAD1442	chr10	87490000	87559999	Igf1	(-335030)	Pah	(+3205)
LAD1443	chr8	113620000	113899999	Adamts18	(+88615)	Syce1l	(+116787)
LAD1444	chr9	80140000	80279999	Myo6	(+44969)	Impg1	(+255438)
LAD1445	chr1	155420000	155569999	Xpr1	(-77691)	Acbd6	(-63129)
LAD1446	chr11	33560000	33599999	Gabrp	(-1043)
LAD1447	chr19	27220000	27519999	Kcnv2	(+47412)	D19Bwg1357e	(+59820)
LAD1448	chr9	77590000	77849999	Gclc	(-34535)	Klhl31	(+83268)
LAD1449	chr4	58420000	58659999	Lpar1	(+13311)	Musk	(+254038)
LAD1450	chr14	33430000	33609999	Mapk8	(-72842)	Ptpn20	(-69270)
LAD1451	chr10	115020000	115529999	Tbc1d15	(-23507)	Rab21	(+40591)
LAD1452	chr9	111140000	111299999	Mlh1	(+51608)	Lrrfip2	(+101889)
LAD1453	chr7	123960000	124059999	Hs3st4	(+27131)
LAD1454	chr11	63830000	64549999	Hs3st3a1	(-245332)	Cox10	(-110534)
LAD1455	chr14	72360000	72509999	Fndc3a	(+275003)
LAD1456	chr3	127110000	127569999	Ank2	(-341539)	Larp7	(+213348)
LAD1457	chr6	108090000	108909999	Bhlhe40	(-160629)	Itpr1	(+286882)
LAD1458	chr9	32240000	32789999	Fli1	(+26389)	Kcnj1	(+121015)
LAD1459	chr14	28000000	28109999	Wnt5a	(-449750)	Erc2	(+432558)
LAD1460	chr12	71240000	72129999	Daam1	(-146078)	Dact1	(+375016)
LAD1461	chr13	40360000	40579999	Gm9979	(-234005)	Ofcc1	(-181989)
LAD1462	chr14	29350000	29429999	Cacna2d3	(+331864)	Lrtm1	(+371792)
LAD1463	chr6	112270000	112639999	Cav3	(-4501)
LAD1464	chr4	53820000	53929999	Tmem38b	(+48955)
LAD1465	chr1	71510000	71689999	Apol7d	(-52837)	Atic	(+42850)
LAD1466	chr12	26210000	26569999	Rnf144a	(+25256)
LAD1467	chr3	53860000	53989999	Trpc4	(-231057)	Ufm1	(-61170)
LAD1468	chr6	42250000	42409999	Zyx	(-20058)	Fam131b	(-5357)
LAD1469	chr7	119670000	119809999	Acsm3	(-20923)	Thumpd1	(-19235)
LAD1470	chr3	55330000	55789999	Mab21l1	(-222510)	Dclk1	(+317474)
LAD1471	chr7	39610000	39749999	Gm2058	(+91069)
LAD1472	chr10	122440000	122609999	Ppm1h	(-153782)	Avpr1a	(+76501)
LAD1473	chr19	11950000	12009999	Osbp	(+14156)	Olfr1423	(+56740)
LAD1474	chr1	162410000	162479999	4930558K02Rik	(-465364)	Gm10176	(-32680)
LAD1475	chr2	49310000	49449999	Epc2	(-71486)	Mbd5	(+134031)
LAD1476	chr9	28240000	28339999	Opcml	(+499053)
LAD1477	chr10	95880000	95949999	Eea1	(-25663)	4732465J04Rik	(+122429)
LAD1478	chr2	39110000	39189999	Golga1	(-84459)	Scai	(+40730)
LAD1479	chr12	91260000	91419999	Dio2	(-601562)	Cep128	(+44409)
LAD1480	chr9	24770000	25059999	Gm10181	(-174422)	Tbx20	(-140697)
LAD1481	chr1	127930000	128099999	Zranb3	(+87462)	Rab3gap1	(+146227)
LAD1482	chr14	101450000	101659999	1700110M21Rik	(-354931)	Tbc1d4	(+54033)
LAD1483	chr7	89720000	90119999	Ccdc81	(-16382)	l7Rn6	(+21185)
LAD1484	chr9	51820000	52129999	Rdx	(-72941)	Fdx1	(-11467)
LAD1485	chr18	57130000	57199999	Prrc1	(-189733)	Megf10	(+31910)
LAD1486	chr11	65530000	65689999	Myocd	(-340011)	Map2k4	(+178297)
LAD1487	chr8	90600000	90719999	Tox3	(-311657)	Chd9	(-168835)
LAD1488	chr6	39840000	40249999	Mrps33	(-234012)	Tmem178b	(-65251)
LAD1489	chr9	104530000	104619999	Mrpl3	(-478239)	Cpne4	(+5329)
LAD1490	chr12	116340000	116539999	Ptprn2	(-45720)	Ncapg2	(+34598)
LAD1491	chr1	24670000	24799999	Lmbrd1	(+56456)
LAD1492	chr3	19130000	19339999	Mtfr1	(+46890)	Pde7a	(+76322)
LAD1493	chr13	23390000	23509999	Abt1	(-26134)	Btn1a1	(+15875)
LAD1494	chr12	15790000	15859999	Trib2	(-8215)	Lpin1	(+764770)
LAD1495	chr1	53870000	54049999	Stk17b	(-174776)	Hecw2	(+235034)
LAD1496	chr7	134190000	134309999	Adam12	(-24903)	D7Ertd443e	(+114884)
LAD1497	chr9	52220000	52309999	Zc3h12c	(-96889)	AI593442	(+414429)
LAD1498	chr5	88800000	88999999	Slc4a4	(+12701)	Gc	(+557898)
LAD1499	chr11	44390000	45069999	Ebf1	(+112683)
LAD1500	chr17	51800000	51939999	Kcnh8	(-732763)	Satb1	(-37328)
LAD1501	chr15	34810000	34909999	Kcns2	(+22619)	Stk3	(+295806)
LAD1502	chr13	34980000	35119999	Cdyl	(-609862)	Eci2	(-55856)
LAD1503	chr10	23880000	23959999	Taar1	(-356)
LAD1504	chr6	4900000	5199999	Pon1	(+143946)	Ppp1r9a	(+146680)
LAD1505	chr9	112050000	112219999	Stac	(-444652)	Arpp21	(+52766)
LAD1506	chr13	71150000	71279999	8030423J24Rik	(+332052)	Irx1	(+748723)
LAD1507	chr13	91860000	91919999	Ckmt2	(-13115)	Rasgrf2	(+241494)
LAD1508	chr19	17100000	17569999	Gcnt1	(+21667)	Prune2	(+378882)
LAD1509	chr8	86320000	86639999	Abcc12	(+100686)	Phkb	(+638998)
LAD1510	chr1	175850000	176139999	B020018G12Rik	(-15886)	Pld5	(+280298)
LAD1511	chr12	52280000	52489999	Arhgap5	(-131077)	Nubpl	(+287263)
LAD1512	chr10	125920000	126029999	Lrig3	(+8781)	Xrcc6bp1	(+926371)
LAD1513	chr2	148340000	148739999	Nxt1	(-132601)	Cd93	(-96437)
LAD1514	chr13	109900000	110079999	Pde4d	(+35891)	Rab3c	(+290206)
LAD1515	chr13	107020000	107219999	3830408C21Rik	(+88037)	Zswim6	(+770064)
LAD1516	chr6	97100000	97179999	Fam19a4	(-79589)	Eogt	(+9182)
LAD1517	chr4	82850000	82959999	Cer1	(-19852)	Frem1	(+116102)
LAD1518	chr11	98260000	99579999	Rara	(-17718)	Cdc6	(+11849)
LAD1519	chr7	15870000	17099999	Npas1	(-8220)	Grlf1	(+129993)
