# Supplementary material for: Changes at the nuclear lamina alter binding of pioneer factor Foxa2 in aged liver
Source: Aging Cell. 2018 Feb 27;17(3):e12742. doi: 10.1111/acel.12742 (PMC5946061; doi:10.1111/acel.12742)
Supplement: Supplementary file 3 [file ACEL-17-e12742-s003.xlsx]

## Sheet: LaminB1_Young
Ingenuity Pathway	-log(p-value)	Ratio	Molecules
TR/RXR Activation	4.63	0.143	AKR1C1/AKR1C2,PIK3C2A,AKR1C3,PIK3C2G,PFKP,PIK3R3,KLF9,PIK3C3,NCOA1,AKT3,NCOR1,ACACA,TBL1XR1,ATM
RAR Activation	3.37	0.0947	NSD1,MAPK1,AKR1C3,RDH10,CREBBP,GTF2H2,ARID2,SNW1,MNAT1,PIK3R3,TRIM24,ADH7,SMARCA2,NCOA1,AKT3,NCOR1,SMARCC1,ADCY10
p53 Signaling	2.88	0.107	PIK3R3,PRKDC,MDM4,PIK3C2A,STAG1,PIK3C3,RRM2B,PIK3C2G,AKT3,RPRM,GSK3B,ATM
Mechanism of Gene Regulation by Peroxisome Proliferators via PPARα	1.95	0.0947	PPARG,NRAS,MAPK1,FAT1,CREBBP,NCOA1,IL1B,NCOR1,INSR
Cardiac Hypertrophy	1.91	0.0651	NOX4,FN1,MAPK1,HDAC2,NFATC3,RAB2A,TRPC6,STK3,FNIP1,INHBA,AKAP13,MTPN,HAND2,PBX3,JARID2,IL1B,NR3C2,GSK3B,HEY2,ESR1,AGTR1,S100A10
Cell Cycle: G2/M DNA Damage Checkpoint Regulation	1.83	0.115	TOP2B,PRKDC,MDM4,TRIP12,RPRM,ATM
NRF2-mediated Oxidative Stress Response	1.83	0.0694	NRAS,PIK3C2A,MAPK1,DNAJB4,CREBBP,PIK3C2G,DNAJB9,PIK3R3,DNAJC21,DNAJC5,CYP3A5,Cyp2d9 (includes others),PIK3C3,UBE2K,GSK3B,TXN,ATM
Xenobiotic Metabolism Signaling	1.73	0.0625	AKR1C1/AKR1C2,NRAS,MAPK1,PIK3C2A,AKR1C3,CREBBP,PIK3C2G,PIK3R3,ADH7,CYP3A5,PPP2R3A,Cyp2d9 (includes others),PIK3C3,SUMO1,BCHE,NCOA1,Map3k7,CYP4X1,IL1B,SULT1B1,MAP3K2,ATM
PPARα/RXRα Activation	1.61	0.0714	NRAS,MAPK1,GPD2,CREBBP,CKAP5,PLCG1,NR2C2,IL1B,NCOR1,PLCL2,INSR,ADCY10,ACVR1C
Cardiac Fibrosis	1.56	0.0686	PTX3,NOX4,FN1,BMPR1A,Agtr1b,TRDN,RRM2B,CTNNA1,IL1B,NR3C2,HEY2,GSK3B,STK3,AGTR1
Cell Cycle: G1/S Checkpoint Regulation	1.38	0.0909	CCNE2,HDAC2,E2F5,GSK3B,SIN3A,ATM
Increases Heart Failure	1.24	0.13	MTPN,PAX3,TRPC6
NF-κB Signaling	1.23	0.0595	NRAS,HDAC2,PIK3C2A,CREBBP,TAB2,PIK3C2G,PIK3R3,BMPR1A,PIK3C3,Map3k7,AKT3,IL1B,GSK3B,INSR,ATM,TNFRSF11B
TGF-β Signaling	1.23	0.0778	NRAS,MAPK1,BMPR1A,CREBBP,SMURF2,ACVR1C,INHBA
Liver Proliferation	1.14	0.0596	PPARG,TRIM24,FST,MAPK1,NFATC3,Ncoa6,BIRC6,IL1B,NCOR1,INSR,GSK3B,STK3,INHBA,AGTR1
Increases Glomerular Injury	1.01	0.0732	GPC5,SLK,IL12B,IL1B,SMURF2,AGTR1
Renal Necrosis/Cell Death	0.877	0.0488	SHH,DPYD,FAT1,TCF12,CD2AP,PAK1,NEO1,GSK3B,PPARG,PRKDC,GRM1,ABCG2,UNC13B,PAWR,HELLS,PSIP1,SLK,TRPM7,MIB1,ZNF622,BNIP3L,TFRC,IL1B,TINAG,ESR1,AGTR1
Hypoxia-Inducible Factor Signaling	0.875	0.0714	UBE2D4,UBE2D2,SUMO1,PLCG1,ATM
Hepatic Cholestasis	0.755	0.0556	CYP7B1,IL12B,IL17D,NR5A2,IL1B,INSR,ADCY10,ESR1,TNFRSF11B
Cardiac Necrosis/Cell Death	0.691	0.0496	IVNS1ABP,CALCRL,MTPN,NOX4,MAPK1,HDAC2,BNIP3L,IL1B,PRKN,GSK3B,NCL,CXADR,INHBA,AGTR1
Decreases Transmembrane Potential of Mitochondria and Mitochondrial Membrane	0.691	0.0565	ZMAT3,IMMT,BNIP3L,IL1B,PAWR,TNKS2,SIN3A
Cytochrome P450 Panel - Substrate is a Xenobiotic (Mouse)	0.626	0.0833	CYP3A5,Cyp2d9 (includes others)
PXR/RXR Activation	0.616	0.0615	CYP3A5,NCOA1,AKT3,INSR
Increases Permeability Transition of Mitochondria and Mitochondrial Membrane	0.568	0.125	FAM162A
Vasopressin-induced Genes in Inner Medullary Renal Collecting Duct Cells (Rat)	0.568	0.125	WNK1
Increases Cardiac Dysfunction	0.565	0.0638	PTX3,NOX4,GSK3B
Genes Downregulated in Response to Chronic Renal Failure (Rat)	0.487	0.1	SLCO4C1
Increases Damage of Mitochondria	0.454	0.0909	IL1B
FXR/RXR Activation	0.444	0.0476	PPARG,FOXA1,CREBBP,NR5A2,IL1B,AKT3
Decreases Respiration of Mitochondria	0.424	0.0833	ATM
Long-term Renal Injury Pro-oxidative Response Panel (Rat)	0.397	0.0769	NOX4
Aryl Hydrocarbon Receptor Signaling	0.38	0.044	CCNA2,CCNE2,MAPK1,CYP3A5,IL1B,ESR1,ATM
Increases Renal Damage	0.38	0.0471	GPC5,IL12B,NR3C2,AGTR1
Cytochrome P450 Panel - Substrate is a Sterol (Human)	0.373	0.0714	CYP7B1
Cytochrome P450 Panel - Substrate is a Sterol (Mouse)	0.373	0.0714	CYP7B1
Cytochrome P450 Panel - Substrate is a Sterol (Rat)	0.373	0.0714	CYP7B1
Increases Bradycardia	0.351	0.0667	AGTR1
Liver Necrosis/Cell Death	0.316	0.0403	MME,Ncoa6,NR2C2,IL2RA,CTH,GSK3B,NCL,STK3,ESR1,INHBA,ASAH2,ATF2
Increases Renal Proliferation	0.304	0.0411	SDCBP,SLC36A4,SUMO1,IL1B,NCL,ESR1
Increases Liver Hepatitis	0.3	0.0435	IL12B,TFRC,ESR1
Cytochrome P450 Panel - Substrate is a Xenobiotic (Human)	0.294	0.0556	CYP3A5
Biogenesis of Mitochondria	0.263	0.05	CXADR
Increases Cardiac Proliferation	0.262	0.0426	BMPR1A,HEY2
Genes associated with Chronic Allograft Nephropathy (Human)	0.25	0.0476	FN1
Cytochrome P450 Panel - Substrate is a Xenobiotic (Rat)	0.203	0.04	CYP3A5

## Sheet: LaminB1_Old
Ingenuity Pathway	-log(p-value)	Ratio	Molecules
Renal Inorganic Phosphate Homeostasis (Mouse)	3.65	0.5	ATP1A1,KL,ATP1A2
Xenobiotic Metabolism Signaling	2.13	0.0455	MAP2K4,EPHX2,MGMT,FGFR2,GCLC,HS3ST4,ESD,CHST2,ALDH1A3,KL,PIK3C3,CAMK1G,ALDH18A1,CYP4F11,FMO4,CAMK2G
Renal Necrosis/Cell Death	1.93	0.0394	MAP2K4,KIRREL,WNT6,ZEB1,STK35,NPHS2,PTEN,ATP2B2,TLR2,MYC,YWHAQ,ATP1A1,MYOC,EDN1,KL,EZR,RASSF4,PRKAA1,IGF1R,NAMPT,RAD21
Liver Proliferation	1.35	0.0426	MAP2K4,MYC,SPTBN1,EDN1,CXCR2,PRKAA1,IGF1R,FGFR2,IGFBP1,PTEN
Renal Glomerulus Panel (Human)	1.25	0.118	TJP1,NPHS2
Increases Liver Steatosis	1.22	0.0543	TLR2,LPIN1,CNOT3,PRKAB1,DDC
Increases Liver Damage	1.11	0.0462	TLR2,EDN1,PDCD1,CXCR2,IGF1R,PTEN
Cardiac Hypertrophy	1.05	0.0355	MAP2K4,CKMT2,NR4A3,ANGPT2,EDN1,NT5E,IRX4,PBX1,NPHS2,HMGCR,CAV3,PTEN
Increases Liver Hyperplasia/Hyperproliferation	0.991	0.0463	TLR2,MYC,SPTBN1,IGF1R,HMGCR
p53 Signaling	0.942	0.0446	KL,PIK3C3,APAF1,FGFR2,PTEN
Cytochrome P450 Panel - Substrate is a Vitamin (Human)	0.887	0.167	CYP26B1
Cytochrome P450 Panel - Substrate is an Eicosanoid (Human)	0.825	0.143	CYP4F11
Cytochrome P450 Panel - Substrate is a Vitamin (Mouse)	0.825	0.143	CYP26B1
Cytochrome P450 Panel - Substrate is a Vitamin (Rat)	0.825	0.143	CYP26B1
Vasopressin-induced Genes in Inner Medullary Renal Collecting Duct Cells (Rat)	0.772	0.125	SGK1
Cytochrome P450 Panel - Substrate is a Fatty Acid (Human)	0.685	0.1	CYP4F11
Increases Cardiac Dilation	0.666	0.0526	TBX20,DDC
LPS/IL-1 Mediated Inhibition of RXR Function	0.649	0.0316	MAP2K4,CHST2,LIPC,ALDH1A3,MGMT,ALDH18A1,HS3ST4,FMO4
Long-term Renal Injury Pro-oxidative Response Panel (Rat)	0.585	0.0769	FMO4
Recovery from Ischemic Acute Renal Failure (Rat)	0.558	0.0714	SGK1
Fatty Acid Metabolism	0.554	0.0342	ALDH1A3,SRD5A1,ECI2,CYP4F11
Increases Glomerular Injury	0.539	0.0366	TLR2,ANGPT2,EDN1
Increases Cardiac Proliferation	0.535	0.0426	TBX20,EDN1
Aryl Hydrocarbon Receptor Signaling	0.524	0.0314	MYC,ALDH1A3,CDK6,APAF1,ALDH18A1
Cholesterol Biosynthesis	0.509	0.0625	HMGCR
Decreases Transmembrane Potential of Mitochondria and Mitochondrial Membrane	0.501	0.0323	MAP2K4,MYC,TRIB2,APAF1
Cardiac Necrosis/Cell Death	0.497	0.0284	TLR2,MAP2K4,TBX20,EDN1,PRKAA1,NAMPT,CAV3,PTEN
Cardiac Fibrosis	0.489	0.0294	TLR2,ANGPT2,CNOT3,PDCD1,IGF1R,CAV3
FXR/RXR Activation	0.487	0.0317	MAP2K4,LIPC,FBP1,VLDLR
NRF2-mediated Oxidative Stress Response	0.483	0.0286	MAP2K4,KL,PIK3C3,GCLC,FGFR2,DNAJB6,ENC1
Long-term Renal Injury Anti-oxidative Response Panel (Rat)	0.468	0.0556	GCLC
Increases Renal Nephritis	0.445	0.0364	TLR2,TRAF3IP2
Biogenesis of Mitochondria	0.431	0.05	COX10
Mitochondrial Dysfunction	0.425	0.0284	MAP2K4,Cox6c,COX10,NDUFB6,NDUFS4
TR/RXR Activation	0.41	0.0306	KL,PIK3C3,FGFR2
Nongenotoxic Hepatocarcinogenicity Biomarker Panel	0.399	0.0455	MGMT
Acute Renal Failure Panel (Rat)	0.381	0.0323	MYC,IGFBP1
Increases Renal Proliferation	0.367	0.0274	ANGPT2,MYOC,EDN1,FGFR2
RAR Activation	0.357	0.0263	MAP2K4,ALDH1A3,NR2F2,ADCY1,PTEN
Cell Cycle: G1/S Checkpoint Regulation	0.349	0.0303	MYC,CDK6
Renal Proximal Tubule Toxicity Biomarker Panel (Rat)	0.333	0.037	IGFBP1
Decreases Depolarization of Mitochondria and Mitochondrial Membrane	0.3	0.0333	APAF1
Persistent Renal Ischemia-Reperfusion Injury (Mouse)	0.3	0.0333	EDN1
Anti-Apoptosis	0.281	0.0312	AVEN
VDR/RXR Activation	0.271	0.0256	IL12A,IGFBP1
Hepatic Stellate Cell Activation	0.256	0.0286	EDN1
Increases Renal Damage	0.235	0.0235	TLR2,ANGPT2
Pro-Apoptosis	0.206	0.0238	APAF1

## Sheet: Figure 3f
Ingenuity Pathway	-log(p-value)	Ratio	Molecules
Renal Necrosis/Cell Death	8.4	0.19	SHH,CTGF,KRAS,PTGER1,TRIM32,PKN2,SGPL1,Nrg1,EZR,ZHX2,PLCB1,HIPK2,APOBEC3B,DCN,BCL2L14,ITPR1,2210010C04Rik,Ins1,AREG,TAF4B,TFRC,DUSP4,ITGA1,SNCA,GNAL,MAP2K6,APOE,TCF4,LRP6,HYOU1,TNFSF10,MAP3K5,JAK2,HK2,DCC,RASSF5,PPP3CA,CITED2,DNASE1,PNPLA8,IFNG,API5,ELOVL4,MAPK8,SALL1,CNNM4,CDK1,ATP2B2,FADD,PLA2G4A,NTRK3,CYCS,MAP3K8,ABCC3,DYRK1A,PSEN1,MAP2K4,GAS7,FAT1,EPHB2,SMAD3,TMEFF2,BCL6,PTEN,MYC,STMN1,NEO1,T…
Cardiac Hypertrophy	6.27	0.196	MAP2K4,KCND2,Pln,CTGF,APOB,PBX1,IL6,ABCA1,PTEN,CABIN1,JARID2,PLCB1,CASQ2,TIAM1,TTR,IL6R,CACNA1C,TTN,INHBA,LMCD1,MTPN,ADRA2A,IRX4,DUSP1,CACNA2D1,NR3C2,ESR1,ESR2,AGTR1,AGTR2,IL6ST,KLF15,MAP2K6,APOE,CA2,LEP,FN1,HSPB8,TNFAIP3,MAP3K5,EDN1,ADK,GATA6,PPARGC1B,CACNB2,VDR,PPP3CA,RGS2,MAP2K7,DPF3,RYR2,MAPK8,ERG,PLA2G4A,TLR4,PRKG1,LAMA4,MYOCD,PDE5A,ADRA2C,MEF2C,MBNL1,CTSC,HMGCR,CSRP3,DYRK1A,PPARGC1A
Cardiac Fibrosis	6.04	0.222	KLF15,APOE,Pln,FN1,SMAD3,HSPB8,PPP1CB,TNFAIP3,MAP3K5,BCL6,ELAVL1,F11,DTNA,TEAD1,WRN,LPL,POSTN,VDR,AHR,PPP3CA,ETS1,PTX3,TIMP3,IFNG,GNAS,LIMS2,NPY1R,Agtr1b,TRDN,MAPK8,CACNA1C,BUB1B,APOA1,PRKG1,ADRA2A,RERE,LAMA4,THBS2,ADRA2C,MBNL1,NR3C2,SGCD,CSRP3,AGTR2,AGTR1,ACSL1
Xenobiotic Metabolism Signaling	5.2	0.185	MAP2K4,Cyp2j9,CAMK1D,PIK3R1,MAF,KRAS,IL6,PIK3R4,CHST15,Cyp2j5,MAP3K10,HS6ST1,ALDH1L1,ALDH1A1,NR1I2,CYP3A5,BCHE,Map3k7,HS3ST1,IRS2,PRKD3,AHR,MAP3K2,ATM,ALDH7A1,ALDH1B1,MGST1,CREBBP,GRIP1,NDST4,UGT1A1,HS3ST3B1,PPP2R3A,PPP2R2B,MGST3,HS3ST5,EPHX1,MAP2K6,Cyp2b13/Cyp2b9,Cyp2d26,ABCC2,MAP3K5,UST,ALDH1A3,PIK3C3,CITED2,FMO3,MAP2K7,NRAS,AKR1C1/AKR1C2,MGMT,MAPK8,PIK3C2G,UGT8,CSGALNACT1,Cyp2c54 (includes oth…
PPARα/RXRα Activation	5.16	0.219	MAP2K6,MAP2K4,PRKAB2,CD36,SMAD3,KRAS,IL6,JAK2,ABCA1,NR2F1,LPL,INS,TGFB2,PLCB1,GOT2,PLCL1,ADCY8,IL1RAP,MAP2K7,GNAS,NRAS,IL1RAPL2,CREBBP,MAPK8,PLCL2,IL1R1,Cyp2c54 (includes others),Ins1,CAND1,PLCZ1,ADCY9,APOA1,GHR,MEF2C,IL1RAPL1,INSR,ACVR2A,CYP2C8,PRKAR1A,PPARGC1A
Liver Proliferation	4.79	0.199	MAP2K6,MAP2K4,IL6ST,LEP,CTGF,NR1H4,PIK3R1,SMAD3,PTN,NTS,EGF,PROX1,IL6,CCND1,ODC1,BCL2,PTEN,MYC,IQGAP2,TRIM24,FGF10,EDN1,NR1I2,PROS1,RB1CC1,DLC1,AHR,CITED2,CR2,PPARG,IFNG,MAP2K7,CXCR4,IL6R,MAPK8,Ins1,INHBA,SKP2,FADD,KITLG,MET,CBS/CBSL,ABCB4,SCP2,FGL1,INSR,AGTR1
LXR/RXR Activation	4.55	0.236	APOE,APOB,MSR1,NR1H4,CD36,AMBP,IL6,ABCA1,C4A/C4B,PON1,LPL,CYP7A1,IL1RAP,PON3,TNFRSF11B,TTR,HPX,IL1RAPL2,AHSG,IL1R1,A1BG,TLR4,LY96,ALB,APOA1,IL1RAPL1,HMGCR,FGA,HADH
LPS/IL-1 Mediated Inhibition of RXR Function	4.36	0.19	MAP2K4,Cyp2j9,APOE,Cyp2b13/Cyp2b9,Cyp2d26,NR1H4,ABCC2,CHST15,ABCA1,Cyp2j5,HS6ST1,ALDH1L1,ALDH1A1,UST,NR1I2,ALDH1A3,CYP3A5,CYP7A1,PPARGC1B,HS3ST1,IL1RAP,CYP2R1,TNFRSF11B,ALDH7A1,ALDH1B1,ACSL3,MGST1,MAP2K7,FMO3,IL1RAPL2,MGMT,MAPK8,NDST4,IL1R1,Cyp2c54 (includes others),Sult1d1,TLR4,HS3ST3B1,LY96,FABP2,NR5A2,IL1RAPL1,ABCC3,HS3ST5,ACSL1,MGST3,CYP2C8,PPARGC1A
FXR/RXR Activation	4.35	0.23	MAP2K4,APOE,APOB,NR1H4,FOXA1,ABCC2,AMBP,C4A/C4B,PON1,NR1I2,INS,LPL,CYP7A1,PON3,PPARG,TTR,HPX,SDC1,AHSG,CREBBP,MAPK8,A1BG,Ins1,ALB,APOA1,ABCB4,NR5A2,FGA,PPARGC1A
Mechanism of Gene Regulation by Peroxisome Proliferators via PPARα	3.93	0.242	PPARG,DUT,NRAS,FAT1,PIK3R1,CD36,CREBBP,KRAS,IL1R1,Ins1,NR2F1,MYC,APOA1,DUSP1,LPL,INS,NRIP1,INSR,EHHADH,HSD17B4,CITED2,PPARGC1A,PRKAR1A
Positive Acute Phase Response Proteins	3.82	0.367	C4A/C4B,SERPING1,HPX,APCS,CRP,VWF,FGB,CP,FGA,FGG,HMOX2
Hepatic Cholestasis	3.7	0.202	MAP2K4,IL12A,NR1H4,ABCC2,IL6,SLC22A6,NR1I2,INS,CYP7A1,TGFB2,ADCY8,IL1RAP,PRKD3,TNFRSF11B,IFNG,CYP7B1,TJP2,IL1RAPL2,MAPK8,IL1R1,Ins1,IL17A,ADCY9,TLR4,LY96,SLCO3A1,ABCB4,NR5A2,INSR,IL1RAPL1,ABCC3,ESR1,PRKAR1A
PXR/RXR Activation	2.99	0.246	Aldh1a7,ABCC2,IL6,UGT1A1,NR3C1,Ins1,ALDH1A1,NR1I2,CYP3A5,INS,CYP7A1,INSR,ABCC3,PRKAR1A,PPARGC1A,CYP2C8
Aryl Hydrocarbon Receptor Signaling	2.89	0.189	IL6,CCND1,TGM2,NR2F1,MYC,ALDH1L1,ALDH1A1,NCOA2,ALDH1A3,CYP3A5,RARB,TGFB2,AHR,ALDH7A1,ATM,ALDH1B1,MGST1,TFDP1,CDK6,MAPK8,APAF1,Cyp2c54 (includes others),NFIA,NFIB,NRIP1,DCT,ESR1,ESR2,MGST3,CYP2C8
RAR Activation	2.5	0.174	MAP2K4,CSNK2A1,ARID1A,SMAD3,BMP2,PIK3R1,NR2F2,ARID2,MAP3K5,JAK2,MNAT1,PTEN,NR2F1,TRIM24,ALDH1A1,ALDH1A3,RARB,RBP2,TGFB2,GTF2H5,NT5C1B,ADCY8,PRKD3,CITED2,Aldh1a7,CREBBP,MAPK8,ADCY9,DUSP1,IGFBP3,NRIP1,PPARGC1A,PRKAR1A
Liver Necrosis/Cell Death	2.5	0.158	NR2C1,ADM,MAP2K4,IL6ST,MME,APOE,Mug1/Mug2,NR1H4,PIK3R1,SMAD3,TNFSF10,EGF,IL6,CCND1,BCL2,PTGER1,MYC,F11,ALDH2,IQGAP2,PROS1,CYP7A1,RB1CC1,TNFRSF10A,AHR,IRF2,PON3,TIMP3,IFNG,API5,IL6R,IL15,MAPK8,AGA,SOD1,ADAR,INHBA,IL17A,FADD,MET,TLR4,CBS/CBSL,ABCB4,MAP3K8,DUSP4,FGA,ESR1,PPARGC1A
Hepatic Fibrosis	2.26	0.194	TIMP3,IFNG,ELN,LEP,SDC1,FN1,DCN,SMAD3,EGF,IL6,IGFBP7,FGF1,TNC,EDN1,THBS2,IGFBP3,TGFB2,CXCL2,AHR,COL3A1
TGF-β Signaling	2.22	0.2	MAP2K6,MAP2K4,NRAS,BMP2,SMAD3,CREBBP,MAPK8,KRAS,BMPR1B,INHBA,TGIF1,BCL2,RNF111,TGFB2,VDR,UBC,ACVR2A,PMEPA1
Cell Cycle: G1/S Checkpoint Regulation	2.07	0.212	TFDP1,PAK1IP1,SMAD3,CUL1,CDK6,CCND1,CDKN2B,SIN3A,SKP2,MYC,MAX,Nrg1,TGFB2,ATM
Fatty Acid Metabolism	1.66	0.171	Cyp2j9,ALDH1B1,ACSL3,Aldh1a7,Cyp2b13/Cyp2b9,Cyp2d26,ACAA2,Cyp2j5,ALDH2,ALDH1A1,AKR1D1,ALDH1A3,CYP3A5,ECI2,EHHADH,HSD17B4,HADH,ACSL1,ALDH7A1,CYP2C8
Nongenotoxic Hepatocarcinogenicity Biomarker Panel	1.62	0.273	SEL1L,LITAF,ALDH1A1,ICA1,MAT1A,MGMT
TR/RXR Activation	1.54	0.173	AKR1C1/AKR1C2,PIK3R1,PIK3C2G,PIK3R4,DIO2,KLF9,NCOA2,PIK3C3,CYP7A1,IRS2,SYT2,STRBP,TBL1XR1,THRB,FGA,ATM,PPARGC1A
Decreases Respiration of Mitochondria	1.51	0.333	PNPLA8,IFNG,MAPK8,ATM
Cardiac Necrosis/Cell Death	1.5	0.142	MAP2K6,ADM,MAP2K4,IL6ST,LEP,PTN,HSPB8,TNFAIP3,KRAS,MAP3K5,IL6,ELAVL1,BCL2,PTEN,HK2,EDN1,SPTLC2,NAMPT,CACNB2,PPP3CA,IFNG,CALCRL,TFDP1,ANGPT1,TXNIP,CXCR4,APAF1,MAPK8,INHBA,PKN1,HMOX2,IL17A,FADD,TLR4,MTPN,APOA1,THBS2,SGCD,CXADR,AGTR1,PPARGC1A
Decreases Depolarization of Mitochondria and Mitochondrial Membrane	1.46	0.233	PLA2G4A,VPS13A,APAF1,HMOX2,BCL2,CR2,PPARGC1A
Increases Transmembrane Potential of Mitochondria and Mitochondrial Membrane	1.45	0.2	PPARG,ARID1A,HERPUD1,TNFSF10,EGF,CYCS,IL6,BCL2,TCL1A,PPARGC1A
Decreases Transmembrane Potential of Mitochondria and Mitochondrial Membrane	1.39	0.16	MAP2K4,TIMP3,IFNG,BARD1,MAPK8,APAF1,TNFSF10,AGA,PAWR,CCND1,SIN3A,BCL2,LDOC1,TGM2,FADD,MYC,PLA2G6,RIPK1,TRIB2,TNFRSF10A
NRF2-mediated Oxidative Stress Response	1.37	0.143	MAP2K6,MAP2K4,Cyp2j9,Cyp2b13/Cyp2b9,Cyp2d26,PIK3R1,ABCC2,MAF,HSPB8,KRAS,MAP3K5,PIK3R4,Cyp2j5,CYP3A5,PIK3C3,IRS2,PRKD3,CYP2R1,ATM,MGST1,MAP2K7,NRAS,CREBBP,DNAJC19,PIK3C2G,MAPK8,HERPUD1,Cyp2c54 (includes others),SOD1,DNAJB9,CCT7,ENC1,MGST3,EPHX1,CYP2C8
NF-κB Signaling	1.36	0.141	MAP2K6,CSNK2A1,BMP2,PIK3R1,TAB2,TNFAIP3,EGF,KRAS,BMPR1B,PIK3R4,TANK,PIK3C3,INS,Map3k7,IRS2,TRAF5,TNFSF13B,TNFRSF11B,ATM,MAP2K7,NRAS,CREBBP,MAPK8,PIK3C2G,IL1R1,TNFRSF11A,Ins1,FADD,TLR4,GHR,NTRK2,RIPK1,TLR5,NTRK3,MAP3K8,INSR,KDR,ZCCHC2
Negative Acute Phase Response Proteins	1.35	0.375	ALB,APOA1,AHSG
Increases Liver Steatosis	1.31	0.165	PPARG,APOE,HSD17B13,CD36,MAPK8,GHSR,MAP3K5,IL17A,DUSP1,RPTOR,CRBN,ELOVL2,NRIP1,AHR,SUCNR1,PPARGC1A
Increases Liver Hepatitis	1.23	0.174	APOE,IFNG,TLR4,RIPK1,LEP,MAPK8,TFRC,TNFSF10,IL6,IL1R1,ESR1,IL17A
Reversible Glomerulonephritis Biomarker Panel (Rat)	1.22	0.222	SQLE,HNMT,GLRA3,IGFBP3,HSD17B7,ACSM3
Acute Renal Failure Panel (Rat)	1.22	0.177	LIFR,ADM,MYC,SLC16A7,ANXA3,EGF,FGB,IL6,DNAJB9,CXCL2,COL3A1
Increases Bradycardia	1.18	0.267	ADRA2A,ADRA2C,AGTR1,HTR2A
CAR/RXR Activation	1.09	0.207	ALDH1A1,ABCC2,ABCC3,UGT1A1,CCND1,CYP2C8
Genes Upregulated in Response to Chronic Renal Failure (Rat)	1.04	0.4	ABCC2,ABCC3
Cytochrome P450 Panel - Substrate is a Xenobiotic (Mouse)	0.984	0.208	Cyp2d26,Cyp2b13/Cyp2b9,CYP3A5,Cyp2c54 (includes others),CYP2C8
Increases Liver Damage	0.978	0.144	IL6ST,APOE,IFNG,TNFSF4,NR1H4,IL6R,MAPK8,IL6,IL1R1,TSLP,IL17A,PTEN,PTGER1,MET,TLR4,ALDH1A1,EDN1,CYP7A1,TFRC
Increases Depolarization of Mitochondria and Mitochondrial Membrane	0.935	0.222	TGM2,PEBP1,TNFSF10,EGF
Long-term Renal Injury Anti-oxidative Response Panel (Rat)	0.935	0.222	CBS/CBSL,CP,SOD1,GSS
Glutathione Depletion - CYP Induction and Reactive Metabolites	0.896	0.25	ALDH1A1,ABCC3,EPHX1
p53 Signaling	0.87	0.143	TP63,SNAI2,PIK3R1,PIK3C2G,MAPK8,APAF1,PERP,PIK3R4,CCND1,PTEN,BCL2,PIK3C3,IRS2,HIPK2,TNFRSF10A,ATM
Increases Liver Hyperplasia/Hyperproliferation	0.846	0.142	LEP,CXCR4,KLF6,FAM120A,MAPK8,EGF,IL6,CCND1,ODC1,SKP2,MYC,MET,Ly6a (includes others),MTDH,HMGCR,AHR
Increases Glomerular Injury	0.803	0.146	ADM,GPC5,CTGF,GHR,EDN1,TXNIP,SMAD3,ITGA1,SDK1,AGTR1,PTGER1,SKP2
Increases Renal Nephritis	0.802	0.155	IFNG,TCF4,LEP,ICOS,IFNAR1,TNFSF13B,ITGA4,IL17A,BCL2
Hepatic Stellate Cell Activation	0.792	0.171	IFNG,TLR4,EDN1,TGFB2,EGF,IL6
Genes associated with Chronic Allograft Nephropathy (Human)	0.751	0.19	TNC,MMP7,FN1,COL3A1
Increases Renal Damage	0.726	0.141	ADM,GPC5,C4A/C4B,TLR4,PREX1,TXNIP,NR3C2,IL6,IL1R1,RIPK2,SLC22A6,AGTR1
Hypoxia-Inducible Factor Signaling	0.687	0.143	UBE2G2,UBE2D4,EDN1,PIK3R1,ASPH,KDR,UBE2D1,ELAVL1,VHL,ATM
Hormone Receptor Regulated Cholesterol Metabolism	0.687	0.25	NR1H4,ABCA1
Increases Renal Proliferation	0.686	0.13	VTCN1,TFDP1,PTP4A3,POU3F3,EGF,TMEFF2,IL6,TSLP,SKP2,MET,SDCBP,EDN1,BICC1,RYBP,HAS2,BAIAP2L1,ITGA1,ESR1,ELMO1
Increases Heart Failure	0.652	0.174	MTPN,ZFPM2,PAX3,CACNB2
Increases Cardiac Proliferation	0.643	0.149	LEP,EDN1,GATA6,IL6,TBX1,PRKAR1A,FGF1
Increases Cardiac Dysfunction	0.643	0.149	PTX3,Pln,CD36,DUSP4,CACNB2,MAP3K5,ELAVL1
Genes Downregulated in Response to Chronic Renal Failure (Rat)	0.541	0.2	SLC22A12,SLC22A6
Increases Damage of Mitochondria	0.483	0.182	IFNG,TNFSF10
Biogenesis of Mitochondria	0.446	0.15	GNAS,CXADR,PPARGC1A
Increases Cardiac Dilation	0.398	0.128	GNAS,LPL,MAP3K5,ACSL1,PPARGC1A
Anti-Apoptosis	0.351	0.125	TNFAIP8,BNIP1,TNFAIP3,BCL2
Cytochrome P450 Panel - Substrate is a Sterol (Human)	0.35	0.143	CYP7B1,CYP7A1
Cytochrome P450 Panel - Substrate is a Sterol (Mouse)	0.35	0.143	CYP7B1,CYP7A1
Cytochrome P450 Panel - Substrate is a Sterol (Rat)	0.35	0.143	CYP7B1,CYP7A1
Recovery from Ischemic Acute Renal Failure (Rat)	0.35	0.143	C4A/C4B,CCND1
VDR/RXR Activation	0.348	0.115	IFNG,CSNK2A1,IL12A,NCOA2,TRPV6,IGFBP3,TGFB2,VDR,PRKD3
Cell Cycle: G2/M DNA Damage Checkpoint Regulation	0.319	0.115	YWHAG,CUL1,HIPK2,CDK1,ATM,SKP2
Swelling of Mitochondria	0.315	0.133	SOD1,BCL2
Cytochrome P450 Panel - Substrate is a Vitamin (Human)	0.31	0.167	CYP2R1
Renal Safety Biomarker Panel (PSTC)	0.31	0.167	ALB
Cytochrome P450 Panel - Substrate is a Xenobiotic (Rat)	0.297	0.12	Cyp2d26,CYP3A5,CYP2C8
Cytochrome P450 Panel - Substrate is a Fatty Acid (Mouse)	0.285	0.125	Cyp2j9,Cyp2j5
Cholesterol Biosynthesis	0.285	0.125	SQLE,HMGCR
Cytochrome P450 Panel - Substrate is a Vitamin (Mouse)	0.264	0.143	CYP2R1
Cytochrome P450 Panel - Substrate is a Vitamin (Rat)	0.264	0.143	CYP2R1
Decreases Permeability Transition of Mitochondria and Mitochondrial Membrane	0.264	0.143	BCL2
Renal Proximal Tubule Toxicity Biomarker Panel (Rat)	0.253	0.111	SLC16A7,FGA,SLC22A6
Cytochrome P450 Panel - Substrate is a Xenobiotic (Human)	0.234	0.111	CYP3A5,CYP2C8
Increases Permeability Transition of Mitochondria and Mitochondrial Membrane	0.227	0.125	TNFSF10
Glutathione Depletion - Hepatocellular Hypertrophy	0.227	0.125	ABCC3

## Sheet: Figure 4a
Ingenuity Pathway	-log(p-value)	Ratio	Molecules
Renal Necrosis/Cell Death	8.13	0.0855	MAP2K6,MAP2K4,TCF4,CTGF,LRP6,TNFAIP3,KRAS,JAK2,MAP3K5,TCF12,TRIM32,PKN2,MYC,Nrg1,EDN1,EZR,PLCB1,NAMPT,RASSF5,PPP3CA,PPARG,PNPLA8,TJP2,API5,CABLES1,DCN,MAPK8,SALL1,PAWR,ITPR1,Ins1,TAF4B,RIPK1,DUSP1,ZNF622,CALCR,IGFBP3,TFRC,DUSP4,MAP3K8,ABCC3,SNCA,ESR1,GNAL,PSEN1,DYRK1A
Cardiac Hypertrophy	6.7	0.0936	MAP2K6,MAP2K4,IL6ST,KLF15,CA2,Pln,FN1,CTGF,HSPB8,TNFAIP3,IL6,MAP3K5,ABCA1,CABIN1,EDN1,JARID2,PPARGC1B,GATA6,PLCB1,PPP3CA,RGS2,IL6R,MAPK8,ERG,LMCD1,PRKG1,ADRA2A,DUSP1,MBNL1,ESR1,PPARGC1A,DYRK1A
Mechanism of Gene Regulation by Peroxisome Proliferators via PPARα	5.47	0.147	PPARG,CD36,CREBBP,KRAS,IL1R1,Ins1,MYC,DUSP1,INS,LPL,NRIP1,INSR,PRKAR1A,PPARGC1A
PPARα/RXRα Activation	5.42	0.109	MAP2K6,MAP2K4,CD36,CREBBP,MAPK8,KRAS,IL1R1,JAK2,IL6,ABCA1,Ins1,CAND1,LPL,INS,PLCB1,INSR,PLCL1,ACVR2A,PRKAR1A,PPARGC1A
Positive Acute Phase Response Proteins	5.33	0.267	HPX,APCS,VWF,FGB,CP,FGA,FGG,HMOX2
Cardiac Fibrosis	5.15	0.101	ETS1,KLF15,TIMP3,Pln,FN1,Agtr1b,MAPK8,HSPB8,PPP1CB,TNFAIP3,MAP3K5,TEAD1,PRKG1,ADRA2A,RERE,LPL,THBS2,POSTN,MBNL1,PPP3CA,AHR
Liver Proliferation	4.78	0.0932	MAP2K6,MAP2K4,PPARG,IL6ST,CTGF,CXCR4,IL6R,PTN,MAPK8,PROX1,IL6,ODC1,Ins1,MYC,TRIM24,EDN1,PROS1,RB1CC1,FGL1,INSR,DLC1,AHR
FXR/RXR Activation	4.66	0.119	PPARG,MAP2K4,HPX,SDC1,ABCC2,AMBP,AHSG,CREBBP,MAPK8,A1BG,Ins1,INS,LPL,FGA,PPARGC1A
PXR/RXR Activation	4.24	0.154	CYP3A5,ABCC2,INS,IL6,INSR,ABCC3,NR3C1,Ins1,PRKAR1A,PPARGC1A
Cardiac Necrosis/Cell Death	3.92	0.0799	MAP2K6,ADM,MAP2K4,IL6ST,TXNIP,CXCR4,PTN,MAPK8,APAF1,HSPB8,TNFAIP3,KRAS,MAP3K5,IL6,HMOX2,PKN1,EDN1,SPTLC2,THBS2,NAMPT,CXADR,PPP3CA,PPARGC1A
Hepatic Fibrosis	3.76	0.117	ELN,TIMP3,SDC1,FN1,EDN1,DCN,THBS2,IGFBP3,IL6,IGFBP7,CXCL2,AHR
RAR Activation	3.62	0.0895	MAP2K4,ARID1A,BMP2,CREBBP,MAPK8,ARID2,MAP3K5,JAK2,MNAT1,TRIM24,ALDH1A3,DUSP1,RARB,IGFBP3,NRIP1,PRKAR1A,PPARGC1A
Xenobiotic Metabolism Signaling	3.06	0.0682	MAP2K6,MAP2K4,FMO3,Cyp2b13/Cyp2b9,ABCC2,CREBBP,PIK3C2G,MAPK8,KRAS,MAP3K5,IL6,Sult1d1,ALDH1L1,ALDH1A3,CYP3A5,BCHE,HS3ST1,MAP3K8,IRS2,NRIP1,ABCC3,AHR,PPARGC1A,MAP3K2
LXR/RXR Activation	3.05	0.0976	HPX,MSR1,CD36,AMBP,AHSG,LPL,IL6,IL1R1,FGA,A1BG,ABCA1,TNFRSF11B
Aryl Hydrocarbon Receptor Signaling	3.01	0.0881	APAF1,MAPK8,IL6,MYC,TGM2,ALDH1L1,NCOA2,CYP3A5,ALDH1A3,NFIA,RARB,NRIP1,ESR1,AHR
Increases Liver Steatosis	2.81	0.103	PPARG,HSD17B13,DUSP1,CD36,MAPK8,CRBN,NRIP1,MAP3K5,AHR,PPARGC1A
TGF-β Signaling	2.49	0.1	MAP2K6,MAP2K4,RNF111,BMP2,CREBBP,MAPK8,KRAS,ACVR2A,TGIF1
Hepatic Cholestasis	2.46	0.0798	MAP2K4,TJP2,ABCC2,INS,MAPK8,IL1R1,IL6,INSR,ABCC3,ESR1,Ins1,TNFRSF11B,PRKAR1A
Acute Renal Failure Panel (Rat)	2.33	0.113	ADM,MYC,SLC16A7,ANXA3,FGB,IL6,CXCL2
NF-κB Signaling	2.33	0.0667	MAP2K6,BMP2,CREBBP,PIK3C2G,MAPK8,TNFAIP3,KRAS,IL1R1,Ins1,TANK,RIPK1,INS,IRS2,MAP3K8,INSR,KDR,ZCCHC2,TNFRSF11B
Decreases Transmembrane Potential of Mitochondria and Mitochondrial Membrane	2.02	0.08	TGM2,MAP2K4,MYC,TIMP3,RIPK1,TRIB2,MAPK8,APAF1,PAWR,SIN3A
Genes Upregulated in Response to Chronic Renal Failure (Rat)	1.98	0.4	ABCC2,ABCC3
LPS/IL-1 Mediated Inhibition of RXR Function	1.94	0.0635	MAP2K4,FMO3,Cyp2b13/Cyp2b9,ABCC2,MAPK8,IL1R1,Sult1d1,ABCA1,ALDH1L1,ALDH1A3,CYP3A5,PPARGC1B,HS3ST1,ABCC3,TNFRSF11B,PPARGC1A
Increases Liver Hyperplasia/Hyperproliferation	1.86	0.0796	MYC,CXCR4,KLF6,MAPK8,Ly6a (includes others),IL6,MTDH,ODC1,AHR
Liver Necrosis/Cell Death	1.84	0.0594	NR2C1,ADM,IL6ST,MAP2K4,TIMP3,API5,IL6R,MAPK8,IL6,MYC,PROS1,RB1CC1,DUSP4,MAP3K8,FGA,ESR1,AHR,PPARGC1A
TR/RXR Activation	1.76	0.0816	KLF9,NCOA2,PIK3C2G,IRS2,STRBP,TBL1XR1,FGA,PPARGC1A
Increases Liver Hepatitis	1.55	0.087	RIPK1,MAPK8,TFRC,IL6,IL1R1,ESR1
Decreases Respiration of Mitochondria	1.23	0.167	PNPLA8,MAPK8
Increases Renal Damage	1.18	0.0706	ADM,PREX1,TXNIP,IL6,IL1R1,RIPK2
Cell Cycle: G1/S Checkpoint Regulation	1.15	0.0758	MYC,Nrg1,PAK1IP1,CUL1,SIN3A
NRF2-mediated Oxidative Stress Response	1.15	0.0531	MAP2K4,MAP2K6,Cyp2b13/Cyp2b9,ABCC2,CREBBP,PIK3C2G,HSPB8,MAPK8,KRAS,MAP3K5,CYP3A5,IRS2,ENC1
Increases Cardiac Proliferation	1.14	0.0851	EDN1,GATA6,IL6,PRKAR1A
Increases Cardiac Dysfunction	1.14	0.0851	Pln,CD36,DUSP4,MAP3K5
Decreases Depolarization of Mitochondria and Mitochondrial Membrane	1.11	0.1	APAF1,HMOX2,PPARGC1A
Increases Transmembrane Potential of Mitochondria and Mitochondrial Membrane	1.06	0.08	PPARG,ARID1A,IL6,PPARGC1A
Long-term Renal Injury Anti-oxidative Response Panel (Rat)	0.917	0.111	CP,GSS
Increases Renal Nephritis	0.886	0.069	TCF4,ICOS,IFNAR1,ITGA4
Increases Cardiac Dilation	0.848	0.0769	LPL,MAP3K5,PPARGC1A
Biogenesis of Mitochondria	0.842	0.1	CXADR,PPARGC1A
Genes associated with Chronic Allograft Nephropathy (Human)	0.808	0.0952	MMP7,FN1
Increases Liver Damage	0.806	0.053	IL6ST,EDN1,IL6R,MAPK8,TFRC,IL6,IL1R1
Nongenotoxic Hepatocarcinogenicity Biomarker Panel	0.776	0.0909	LITAF,MAT1A
Cytochrome P450 Panel - Substrate is a Xenobiotic (Mouse)	0.717	0.0833	Cyp2b13/Cyp2b9,CYP3A5
Increases Renal Proliferation	0.657	0.0479	SDCBP,EDN1,BICC1,RYBP,IL6,ESR1,ELMO1
Renal Proximal Tubule Toxicity Biomarker Panel (Rat)	0.64	0.0741	SLC16A7,FGA
Hormone Receptor Regulated Cholesterol Metabolism	0.622	0.125	ABCA1
Negative Acute Phase Response Proteins	0.622	0.125	AHSG
Glutathione Depletion - Hepatocellular Hypertrophy	0.622	0.125	ABCC3
CAR/RXR Activation	0.595	0.069	ABCC2,ABCC3
Persistent Renal Ischemia-Reperfusion Injury (Mouse)	0.574	0.0667	EDN1,CXCL2
Renal Ischemic Resistance Panel (Rat)	0.539	0.1	TUBB6
Anti-Apoptosis	0.535	0.0625	TNFAIP8,TNFAIP3
Increases Glomerular Injury	0.528	0.0488	ADM,CTGF,EDN1,TXNIP
Oxidative Stress	0.524	0.0526	DUSP1,IL6,GSS
p53 Signaling	0.49	0.0446	SNAI2,PIK3C2G,MAPK8,APAF1,IRS2
Hepatic Stellate Cell Activation	0.482	0.0571	EDN1,IL6
Glutathione Depletion - CYP Induction and Reactive Metabolites	0.473	0.0833	ABCC3
Long-term Renal Injury Pro-oxidative Response Panel (Rat)	0.445	0.0769	FMO3
Increases Bradycardia	0.397	0.0667	ADRA2A
Cytochrome P450 Panel - Substrate is a Xenobiotic (Human)	0.338	0.0556	CYP3A5
Increases Depolarization of Mitochondria and Mitochondrial Membrane	0.338	0.0556	TGM2
Mitochondrial Dysfunction	0.266	0.0341	MAP2K4,FURIN,MAPK8,COX7A2L,SNCA,PSEN1
Cytochrome P450 Panel - Substrate is a Xenobiotic (Rat)	0.241	0.04	CYP3A5
Reversible Glomerulonephritis Biomarker Panel (Rat)	0.22	0.037	IGFBP3

## Sheet: Figure 4b
Category	p-value	Molecules
Liver Hyperplasia/Hyperproliferation	2.52E-29-6.02E-01	TPBG,KIAA1462,ARAP2,TLE1,DENND1B,KRAS,FRMD6,CP,IL6,CLIP1,FGG,ODC1,BTBD11,CABIN1,TRIM32,NCK2,PKN2,EIF4G2,APCS,ABLIM3,NKX6-2,JARID2,CUX2,Ly6a (includes others),HS3ST1,PLCL1,RIPK2,ITGA4,ETS1,TNFRSF21,EXOSC9,HLX,DPT,PAQR3,VRK2,ZBTB43,KLF13,ASAH1,CDC73,TANC1,RUNX1T1,CDH5,ST3GAL1,THBS2,C3orf67,DUSP4,ZNF644,MUSTN1,CFHR1,SLC35B3,MAGI3,PACRGL,HACE1,ANK3,TRIM33,OSGIN1,ODF2L,HSPB8,PROX1,DCP1B,SPON1,TGM2,LHF…
Hepatocellular Carcinoma	3.15E-10-6.02E-01	JAK1,ZFP36L1,KLF6,TLE1,KRAS,ARID2,IL6,FGG,MYC,RORA,C8orf4,Ly6a (includes others),PLCL1,DLC1,MARCO,ETS1,GCH1,POLE4,MGRN1,DPT,ARRDC4,AUTS2,DCN,IFT57,CREBBP,SPIC,MAT2B,ZBTB43,HHIP,KLF13,LMCD1,IGFBP3,KLF3,GPM6A,INSR,FGA,ELMO1,ESR1,CPS1,IFNAR1,ARG1,IL6ST,CA2,MMP7,FN1,SNAI2,Cyp2b13/Cyp2b9,ARID1A,RAPGEF6,RASGEF1B,PROX1,RCHY1,INPP5A,NR3C1,SPON1,TRIM24,F5,CRBN,RASSF5,PPP3CA,PPARG,KIF26B,FRY,ATP1B1,HPD,EIF…
Cardiac Enlargement	2.5E-08-2.71E-01	KLF15,ADM,MAP2K6,IL6ST,MAP2K4,CA2,Pln,MMP7,CTGF,FN1,CD36,HSPB8,TNFAIP3,IL6,MAP3K5,ABCA1,CABIN1,EDN1,JARID2,POSTN,GATA6,PLCB1,PPARGC1B,PPP3CA,AHR,ELN,TIMP3,RGS2,NAB1,Agtr1b,IL6R,MAPK8,LMCD1,ERG,PRKG1,ADRA2A,DUSP1,MBNL1,SMTN,DYRK1A,PPARGC1A
Renal Necrosis/Cell Death	6.42E-08-5.6E-01	MAP2K4,MAP2K6,TCF4,CTGF,LRP6,TNFAIP3,KRAS,JAK2,MAP3K5,TCF12,TRIM32,PKN2,MYC,Nrg1,EDN1,EZR,PLCB1,NAMPT,RASSF5,PPP3CA,PNPLA8,PPARG,API5,TJP2,CABLES1,DCN,MAPK8,PAWR,ITPR1,Ins1,TAF4B,RIPK1,DUSP1,ZNF622,IGFBP3,CALCR,TFRC,DUSP4,MAP3K8,ABCC3,ESR1,SNCA,GNAL,PSEN1,DYRK1A
Liver Steatosis	4.12E-06-6.16E-01	IL6ST,HSD17B13,PDE7A,CD36,LRP6,FBXW7,IL6,MAP3K5,JAK2,ABCA1,MYC,INSIG2,RORA,LPL,INS,PPARGC1B,CRBN,IRS2,RIPK2,AHR,PPARG,TXNIP,MAT1A,MAPK8,FANCC,PDE4B,DUSP1,FGL1,INSR,NRIP1,ESR1,IFNAR1,PPARGC1A
Heart Failure	7.18E-05-5.6E-01	PPARG,ADM,HACE1,KLF15,MAP2K4,TIMP3,CA2,Pln,CTGF,PDE7A,CD36,MAPK8,VWF,IL1R1,PDE4B,IL6,GSS,NR3C1,AVPR1A,GRIN3A,SLC12A3,ADRA2A,INS,RB1CC1,Pde4d,PPARGC1B,PPP3CA,PPARGC1A
Cardiac Necrosis/Cell Death	8.23E-05-1.12E-01	MAP2K6,ADM,MAP2K4,IL6ST,CXCR4,TXNIP,PTN,HSPB8,MAPK8,APAF1,TNFAIP3,KRAS,IL6,MAP3K5,PKN1,HMOX2,EDN1,SPTLC2,THBS2,NAMPT,CXADR,PPP3CA,PPARGC1A
Cardiac Fibrosis	8.74E-05-5.74E-01	ETS1,KLF15,TIMP3,Pln,FN1,Agtr1b,HSPB8,MAPK8,PPP1CB,TNFAIP3,MAP3K5,TEAD1,PRKG1,ADRA2A,RERE,THBS2,LPL,POSTN,MBNL1,PPP3CA,AHR
Cardiac Arteriopathy	1.17E-04-8.86E-02	ADM,RGS1,CA2,PDE7A,CD36,LRP6,MAP3K5,IL6,GSS,NR3C1,ABCA1,SPATA5,EDN1,LPL,INS,KIAA0319L,AHR,PPARG,IL1R1,PDE4B,AMY2A,SLC12A3,PRKG1,ADRA2A,ASTN2,INSR,KDR,LRIG1,ESR1
Liver Inflammation/Hepatitis	1.4E-04-3.59E-01	NR2C1,PDE7A,ABCC2,LRP6,TNFAIP3,MAP3K5,IL6,NR3C1,GSS,TANK,CYP3A5,INS,PPP3CA,PPARG,TIMP3,HPX,MAT1A,IL6R,MAPK8,FANCC,PDE4B,IL1R1,GRIN3A,AMY2A,RIPK1,TFRC,INSR,CXCL2,ESR1,IFNAR1
Increased Levels of Red Blood Cells	2.3E-04-2.3E-04	TGM2,PRKG1,RAPGEF2,PICALM,JARID2,SLC7A1,GATA6,JAK2,FANCC,KLF13,PPP1R15B,STX11
Liver Cirrhosis	2.37E-04-3.36E-01	PPARG,PAH,PTPRE,ATP1B1,CTGF,FN1,PDE7A,CXCR4,VWF,PDE4B,IL6,INPP5A,NR3C1,GRIN3A,IL7R,TRAM2,ADRA2A,CYP3A5,INS,F5,PRR5,KLF3,INSR,ABCC3,ESR1,IFNAR1
Renal Damage	3.11E-04-4.77E-01	ADM,HPX,Cyp2b13/Cyp2b9,FN1,CXCR4,TXNIP,SLC6A6,CP,IL6,IL1R1,GSS,CR1L,ODC1,SLC16A7,PREX1,EDN1,DUSP1,IGFBP3,FGB,FGA,RIPK2
Renal Tubule Injury	3.11E-04-4.77E-01	SLC16A7,HPX,Cyp2b13/Cyp2b9,FN1,EDN1,CXCR4,IGFBP3,CP,FGB,FGA,GSS,CR1L,ODC1
Congenital Heart Anomaly	3.13E-04-4.6E-01	ALG10,FURIN,CXCR4,KRAS,IL6,NR3C1,TGIF1,WDR5,EDN1,ADRA2A,RERE,BICC1,RARB,MKL2,Foxp1,GATA6,HHEX,DLC1,CHD7,ACVR2A,NRP1,PSEN1
Cardiac Congestive Cardiac Failure	3.81E-04-3.36E-02	PPARG,ADM,CA2,TIMP3,SLC12A3,Pln,ADRA2A,PDE7A,RB1CC1,PPARGC1B,PDE4B,IL6,NR3C1,GSS,PPARGC1A
Liver Fibrosis	3.87E-04-2.17E-01	IL6ST,PPARG,HPX,FN1,CTGF,IL6R,LRP6,CREBBP,JAK2,IL6,FMOD,Ins1,FGG,ERG,EDN1,RORA,AHR,CCR6,IFNAR1
Liver Proliferation	5.61E-04-4.01E-01	MAP2K4,IL6ST,PPARG,MAP2K6,CTGF,CXCR4,IL6R,PTN,MAPK8,PROX1,IL6,Ins1,ODC1,MYC,TRIM24,EDN1,PROS1,RB1CC1,FGL1,INSR,DLC1,AHR
Liver Hyperbilirubinemia	1.13E-03-1.13E-03	ABCC2,ABCC3
Cardiac Dilation	1.25E-03-3.9E-01	KLF15,TIMP3,Pln,LITAF,SDC1,FN1,SLC6A6,PROX1,ABCA5,MAP3K5,IL1R1,IL6,TOR1AIP1,TIMP4,EDN1,THBS2,LPL,INSR,TMPO,AHR,PRKAR1A,PPARGC1A,PSEN1
Nephrosis	1.59E-03-5.6E-01	CA2,SLC12A3,GLIS3,PDE7A,CLTC,IQCB1,PDE4B,NR3C1,PPP3CA,DCDC2,ITGA4
Liver Regeneration	2.11E-03-6.6E-02	MAP2K4,TIMP3,IL6R,MAPK8,IL6,AHR,ODC1
Renal Hypoplasia	2.33E-03-2.11E-02	RERE,PCSK5,ALDH1A3,RARB,SALL1,CRIM1,WNT11
Cardiac Infarction	3.4E-03-8.55E-03	PPARG,IL6ST,CXCR4,CD36,IL6R,VWF,IL6,IL1R1,FGG,TGM2,ADRA2A,EDN1,INS,POSTN,FGB,INSR,ESR1,PPP3CA
Liver Hemorrhaging	3.99E-03-3.99E-03	MAP2K4,ADM,RB1CC1,MKL2,FGA
Liver Damage	4.25E-03-3.9E-01	IL6ST,ADM,MAP2K6,ABCC2,TNFAIP3,IL6,GSS,NR3C1,CR1L,EDN1,CYP3A5,INS,PPP3CA,PPARG,IL6R,MAPK8,PAWR,IL1R1,GRIN3A,CBLB,AMY2A,DUSP1,TFRC,INSR,IFNAR1
Renal Hydronephrosis	4.32E-03-4.32E-03	TIMP3,MMP7,Agtr1b,DCN,NFIA,PTN,RARB,AHR,TNFRSF11B
Renal Proliferation	4.63E-03-2.39E-01	DCN,KLF6,KRAS,IL6,SDCBP,PRKG1,EDN1,DUSP1,INS,BICC1,CALCR,RYBP,DLC1,ESR1,ENC1,ELMO1,PPP3CA
Kidney Failure	4.8E-03-5.94E-01	ADM,PPARG,ATP1B1,PDE7A,TXNIP,DCN,PDE4B,IL6,CR1L,GSS,NR3C1,AMY2A,EDN1,ADRA2A,DUSP1,BICC1,Podxl,TNS1,IFNAR1,PPP3CA,LIN7C
Cardiac Stress Response	6.61E-03-9.74E-02	PPARGC1B,INSR,PPARGC1A
Liver Failure	9.67E-03-3.59E-01	MAP2K4,TIMP3,EDN1,ADRA2A,DUSP1,IL6,GSS
Cardiac Stenosis	1.05E-02-5.14E-01	KLF15,ELN,IGFBP7,KDR
Renal Inflammation	1.41E-02-1E00	PPARG,TCF4,PDE7A,Agtr1b,DCN,AMBP,TNFAIP3,PDE4B,IL6,NR3C1,ABCA1,PKN1,TANK,TGM2,APCS,ICOS,RASSF5,KDR,TNS1,ESR1,IFNAR1,PPP3CA,ITGA4,PSEN1
Renal Nephritis	1.41E-02-1E00	PPARG,TCF4,PDE7A,Agtr1b,DCN,AMBP,TNFAIP3,PDE4B,IL6,NR3C1,ABCA1,PKN1,TANK,TGM2,APCS,ICOS,RASSF5,KDR,TNS1,ESR1,IFNAR1,PPP3CA,ITGA4,PSEN1
Increased Levels of Creatinine	1.51E-02-9.9E-02	ADM,CTGF,IL1R1,IL6,PPP3CA,LIN7C
Liver Cholestasis	1.54E-02-3.8E-01	PAH,HPX,TJP2,ABCC2,IL6,ABCC3,ESR1
Glomerular Injury	1.66E-02-6.02E-01	PNPLA8,Cdkn1c,ADM,KLF15,FN1,CTGF,TXNIP,Agtr1b,DCN,SALL1,CR1L,NR3C1,PKN1,TGIF1,ABCA1,EDN1,DUSP1,INS,CRIM1,ESR1,ELMO1,TNS1,PPP3CA,LIN7C
Cardiac Arrythmia	1.73E-02-1E00	ALG10,Pln,PTPRE,ATP1B1,Agtr1b,VWF,KRAS,IL6,NR3C1,TGM2,AMY2A,UBR4,ADRA2A,Pde4d,KLF3
Increased Levels of Alkaline Phosphatase	2.38E-02-2.38E-02	WDR5,CTGF,WWTR1,BMP2,POSTN,IL6,ESR1,TNFRSF11B
Liver Hematopoiesis	2.44E-02-2.89E-01	KRAS,AHR,ERG
Renal Enlargement	2.57E-02-8.86E-02	EDN1,RARB,MAPK8,ESR1,PPP3CA
Liver Degeneration	2.63E-02-2.63E-02	TXNIP,RB1CC1,IL6,ESR1
Cardiac Hyperplasia/Hyperproliferation	3.36E-02-5.06E-02	CXADR,AHR,PRKAR1A
Pulmonary Hypertension	3.36E-02-2.67E-01	CA2,PDE7A,EDN1,ADRA2A,CXCR4,PDE4B,KDR,CPS1,ARG1,ERG
Cardiac Hypoplasia	3.46E-02-6.87E-02	IL6ST,TEAD1,ANKRD17,Nrg1,ZFP36L1,HEY1
Cardiac Proliferation	3.69E-02-3.8E-01	EDN1,DUSP1,GATA6,KRAS,IL6,CXADR,PRKAR1A
Renal Atrophy	4.23E-02-5.12E-01	Agtr1b,DCN,SALL1
Liver Necrosis/Cell Death	4.31E-02-4.77E-01	NR2C1,ADM,MAP2K4,IL6ST,TIMP3,API5,IL6R,MAPK8,IL6,MYC,PROS1,RB1CC1,MAP3K8,DUSP4,FGA,ESR1,AHR,PPARGC1A
Increased Levels of AST	4.52E-02-2.65E-01	MAP3K8,JAK2,AHR
Decreased Levels of Albumin	6.6E-02-4.01E-01	IL6,CR1L,Ins1
Increased Levels of Albumin	6.6E-02-3.59E-01	KDR,AHR
Increased Levels of Bilirubin	6.6E-02-1.68E-01	ABCC2,ITPR1
Increased Levels of CRP	6.6E-02-6.6E-02	IL6
Liver Enlargement	6.6E-02-1.04E-01	PPARG,NR2C1,INSR,ESR1,AHR,AOAH,ARG1
Renal Dysplasia	6.6E-02-1.44E-01	Cdkn1c,BICC1
Cardiac Damage	6.78E-02-4.21E-01	MAP2K6,ABCC2,POSTN,MAPK8,NCF4,MAP3K5,NR3C1,ESR1
Cardiac Inflammation	7.23E-02-1E00	TAX1BP1,THBS2,IL1R1,MAP3K5,NR3C1,AHR
Biliary Hyperplasia	9.74E-02-5.6E-01	MYC,ABCC2,IL6
Liver Adhesion	9.74E-02-9.74E-02	CTGF
Increased Levels of ALT	1.58E-01-3.13E-01	JAK2,IL6,AHR
Renal Dilation	1.85E-01-1.85E-01	ADM
Cardiac Hemorrhaging	2.13E-01-2.13E-01	ITGA4
Renal Fibrosis	2.13E-01-5.94E-01	DCN,TGIF1,LIN7C
Renal Hyperplasia/Hyperproliferation	2.17E-01-4.95E-01	MYC,PKN1
Increased Levels of Hematocrit	2.27E-01-2.27E-01	NR2C1,TGM2,SNAI2,PRKG1,PPP1R15B
Glutathione Depletion In Liver	2.29E-01-2.29E-01	MAT1A,IL6
Renal Dysfunction	2.42E-01-2.42E-01	VWF,PPP3CA
Cardiac Dysfunction	2.48E-01-6.29E-01	KLF15,CTGF,ADRA2A,CD36,LPL,DUSP4,MBNL1,MAP3K5,ABCA1,PPARGC1A
Decreased Levels of Potassium	2.79E-01-2.79E-01	TXNIP,NEDD4L
Liver Hypoplasia	4.49E-01-4.49E-01	HLX,KRAS
Bradycardia	4.93E-01-4.93E-01	ADRA2A,Agtr1b
Increased Levels of Blood Urea Nitrogen	5.28E-01-5.28E-01	IL1R1
Renal Degeneration	5.44E-01-5.44E-01	TNS1
Cardiac Pulmonary Embolism	6.02E-01-6.02E-01	F5
Tachycardia	6.02E-01-6.02E-01	ADRA2A
