# Supplementary material for: Changes at the nuclear lamina alter binding of pioneer factor Foxa2 in aged liver
Source: Aging Cell. 2018 Feb 27;17(3):e12742. doi: 10.1111/acel.12742 (PMC5946061; doi:10.1111/acel.12742)
Supplement: Supplementary file 4 [file ACEL-17-e12742-s004.xlsx]

## Sheet: Sheet1
Gene Name
2810474O19Rik
5730508B09Rik
9130409I23Rik
Abhd2
Acot4
Agtr1a
Arrdc2
Aurkb
BC089597
Bche
Capg
Ccl5
Ccng2
Cda
Cebpb
Cfd
Coro1a
Crat
Creld2
Cspg5
Cxcr5
Cyp17a1
Cyp7b1
Dcn
Ddah1
Derl3
Esr1
Fabp5
Fam126a
Fam13a
Fam161a
Fign
Ggt6
Gpx3
Hist2h3b
Hmga1
Hopx
Hspa1a
Hspa1a
Id1
Inhba
Irf5
Irf8
Leo1
Lmbr1l
Lnp
Lpin2
Lrtm1
Mfsd7c
Mis12
Nfkbiz
Nt5e
Olig1
Pcp4l1
Pde4d
Pign
Pik3c2g
Pitx3
Podn
Pparg
Prex1
Rgs14
Rnd2
Rnf103
Rrm2
Samd8
Serpinb8
Slc24a6
Snx22
Snx24
Socs3
Sort1
Spn
Spsb1
Sulf2
Sult1a1
Tdrd3
Tfrc
Tifa
Tmem108
Tmem45b
Tmem51
Tnfrsf21
Trim24
Trp53inp1
Zcchc11
Zfp27
Zfp395
Zfp810
